# Supplementary material for: Two new species of Fluminicola (Caenogastropoda, Lithoglyphidae) from southwest Oregon, USA, and a range extension for F. multifarius
Source: Zookeys. 2017 Jun 8;(679):1–20. doi: 10.3897/zookeys.679.13472 (PMC5523391; doi:10.3897/zookeys.679.13472)
Supplement: XML Treatment for Fluminicola multifarius [file zookeys.679.13472-treatment1.xml]

<!DOCTYPE tp:taxon-treatment
  PUBLIC "-//TaxonX//DTD Taxonomic Treatment Publishing DTD v0 20100105//EN" "tax-treatment-NSO.dtd">
<tp:taxon-treatment xmlns:tp="http://www.plazi.org/taxpub"><tp:treatment-meta><kwd-group><label>Taxon classification</label><kwd><named-content xmlns:xlink="http://www.w3.org/1999/xlink" content-type="kingdom">Animalia</named-content></kwd><kwd><named-content xmlns:xlink="http://www.w3.org/1999/xlink" content-type="clade">Caenogastropoda</named-content></kwd><kwd><named-content xmlns:xlink="http://www.w3.org/1999/xlink" content-type="family">Lithoglyphidae</named-content></kwd></kwd-group><mixed-citation publication-type="journal"><person-group><name><surname>Hershler</surname><given-names>Robert</given-names></name><name><surname>Liu</surname><given-names>Hsiu-Ping</given-names></name><name><surname>Hubbart</surname><given-names>Niko</given-names></name></person-group><article-title>Two new species of <italic><tp:taxon-name><tp:taxon-name-part taxon-name-part-type="genus" reg="Fluminicola">Fluminicola</tp:taxon-name-part></tp:taxon-name></italic> (<tp:taxon-name><tp:taxon-name-part taxon-name-part-type="subclass">Caenogastropoda</tp:taxon-name-part></tp:taxon-name>, <tp:taxon-name><tp:taxon-name-part taxon-name-part-type="family">Lithoglyphidae</tp:taxon-name-part></tp:taxon-name>) from southwest Oregon, USA, and a range extension for <italic><tp:taxon-name><tp:taxon-name-part taxon-name-part-type="genus" reg="Fluminicola">F.</tp:taxon-name-part> <tp:taxon-name-part taxon-name-part-type="species" reg="multifarius">multifarius</tp:taxon-name-part></tp:taxon-name></italic></article-title><source>Zookeys</source><day>8</day><month>6</month><year>2017</year><volume>2017</volume><issue>679</issue><fpage>1</fpage><lpage>20</lpage><pub-id pub-id-type="doi">10.3897/zookeys.679.13472</pub-id></mixed-citation></tp:treatment-meta><tp:nomenclature><tp:taxon-name>
              <tp:taxon-name-part taxon-name-part-type="genus" reg="Fluminicola">Fluminicola</tp:taxon-name-part>
              <tp:taxon-name-part taxon-name-part-type="species" reg="multifarius">multifarius</tp:taxon-name-part>
            </tp:taxon-name><tp:taxon-authority>Hershler, Liu, Frest &amp; Johannes, 2007</tp:taxon-authority><xref ref-type="fig" rid="F3">Figs 3</xref><xref ref-type="fig" rid="F4">, 4A–D</xref><tp:nomenclature-citation-list><tp:nomenclature-citation><tp:taxon-name>
                  <tp:taxon-name-part taxon-name-part-type="genus" reg="Fluminicola">Fluminicola</tp:taxon-name-part> <tp:taxon-name-part taxon-name-part-type="species" reg="multifarius">multifarius</tp:taxon-name-part></tp:taxon-name><comment>. – <xref ref-type="bibr" rid="B12">Hershler et al. 2007</xref>: 415, 417, 419, figs. 7M, 24, 25 (Big Springs (source) at Big Springs City Park northwest of the city of Mount Shasta, south of Spring Hill, Siskiyou County, California ([UTM zone 10] 556400 E, 4575265 N, 1092 m).</comment></tp:nomenclature-citation></tp:nomenclature-citation-list></tp:nomenclature><tp:treatment-sec sec-type="distribution" id="SECID0E4MAE"><title>Distribution.</title><p>Sacramento River headwater region (as far downflow as Conant), and a few sites in the upper reaches of the McCloud River drainage (<xref ref-type="bibr" rid="B12">Hershler et al. 2007</xref>).</p></tp:treatment-sec><tp:treatment-sec sec-type="material" id="SECID0EHNAE"><title>Referred material.</title><p>OREGON. <italic>Jackson County</italic>. <named-content xmlns:xlink="http://www.w3.org/1999/xlink" content-type="dwc:institutional_code" xlink:type="simple">USNM</named-content> 1144635, <named-content xmlns:xlink="http://www.w3.org/1999/xlink" content-type="dwc:institutional_code" xlink:type="simple">USNM</named-content> 1145050, <named-content xmlns:xlink="http://www.w3.org/1999/xlink" content-type="dwc:institutional_code" xlink:type="simple">USNM</named-content> 1145051, <named-content xmlns:xlink="http://www.w3.org/1999/xlink" content-type="dwc:institutional_code" xlink:type="simple">USNM</named-content> 1297159, spring run on east side of BLM 37-3E-31.0, 0.24 rd. km north of BLM 38-2E-11 junction (<named-content xmlns:xlink="http://www.w3.org/1999/xlink" content-type="dwc:verbatimCoordinates" xlink:type="simple"><named-content content-type="geo-json" specific-use="{&#34;type&#34;:&#34;Point&#34;,&#34;coordinates&#34;:[-122.519800,42.299600]}" id="NCID0EGOAE" xlink:type="simple">42.2996°N, 122.5198°W</named-content></named-content>), <named-content xmlns:xlink="http://www.w3.org/1999/xlink" content-type="dwc:institutional_code" xlink:type="simple">USNM</named-content> 1144556, <named-content xmlns:xlink="http://www.w3.org/1999/xlink" content-type="dwc:institutional_code" xlink:type="simple">USNM</named-content> 1145001, <named-content xmlns:xlink="http://www.w3.org/1999/xlink" content-type="dwc:institutional_code" xlink:type="simple">USNM</named-content> 1144557, <named-content xmlns:xlink="http://www.w3.org/1999/xlink" content-type="dwc:institutional_code" xlink:type="simple">USNM</named-content> 1145002, <named-content xmlns:xlink="http://www.w3.org/1999/xlink" content-type="dwc:institutional_code" xlink:type="simple">USNM</named-content> 1297160, spring influenced creek at BLM 37-3E-31.0 crossing, 0.32 rd. km north of BLM 38-2E-11.0 junction (<named-content xmlns:xlink="http://www.w3.org/1999/xlink" content-type="dwc:verbatimCoordinates" xlink:type="simple"><named-content content-type="geo-json" specific-use="{&#34;type&#34;:&#34;Point&#34;,&#34;coordinates&#34;:[-122.519800,42.300100]}" id="NCID0EHPAE" xlink:type="simple">42.3001°N, 122.5198°W</named-content></named-content>), <named-content xmlns:xlink="http://www.w3.org/1999/xlink" content-type="dwc:institutional_code" xlink:type="simple">USNM</named-content> 1144554, <named-content xmlns:xlink="http://www.w3.org/1999/xlink" content-type="dwc:institutional_code" xlink:type="simple">USNM</named-content> 1144555, <named-content xmlns:xlink="http://www.w3.org/1999/xlink" content-type="dwc:institutional_code" xlink:type="simple">USNM</named-content> 1144999, <named-content xmlns:xlink="http://www.w3.org/1999/xlink" content-type="dwc:institutional_code" xlink:type="simple">USNM</named-content> 1145000, <named-content xmlns:xlink="http://www.w3.org/1999/xlink" content-type="dwc:institutional_code" xlink:type="simple">USNM</named-content> 1297161, spring influenced creek at crossing of BLM 38-2E-11, 1.26 rd. km east of BLM 37-3E-31.0 (<named-content xmlns:xlink="http://www.w3.org/1999/xlink" content-type="dwc:verbatimCoordinates" xlink:type="simple"><named-content content-type="geo-json" specific-use="{&#34;type&#34;:&#34;Point&#34;,&#34;coordinates&#34;:[-122.526200,42.289000]}" id="NCID0EIQAE" xlink:type="simple">42.2890°N, 122.5262°W</named-content></named-content>), <named-content xmlns:xlink="http://www.w3.org/1999/xlink" content-type="dwc:institutional_code" xlink:type="simple">USNM</named-content> 1144582, <named-content xmlns:xlink="http://www.w3.org/1999/xlink" content-type="dwc:institutional_code" xlink:type="simple">USNM</named-content> 1144583, <named-content xmlns:xlink="http://www.w3.org/1999/xlink" content-type="dwc:institutional_code" xlink:type="simple">USNM</named-content> 1144584, <named-content xmlns:xlink="http://www.w3.org/1999/xlink" content-type="dwc:institutional_code" xlink:type="simple">USNM</named-content> 1144682, <named-content xmlns:xlink="http://www.w3.org/1999/xlink" content-type="dwc:institutional_code" xlink:type="simple">USNM</named-content> 1145010, <named-content xmlns:xlink="http://www.w3.org/1999/xlink" content-type="dwc:institutional_code" xlink:type="simple">USNM</named-content> 1145011, <named-content xmlns:xlink="http://www.w3.org/1999/xlink" content-type="dwc:institutional_code" xlink:type="simple">USNM</named-content> 1145012, <named-content xmlns:xlink="http://www.w3.org/1999/xlink" content-type="dwc:institutional_code" xlink:type="simple">USNM</named-content> 1297162, spring on north side of Burnt Creek Road (BLM 39-3E-21.0), 0.64 rd. km <!--PageBreak--><!--PageBreak-->south of BLM 39-3E-32.1 junction, 1.29 km northwest of Cottonwood Glades, 3.22 rd. km south of Dead Indian Memorial Road (Jackson County 722) (<named-content xmlns:xlink="http://www.w3.org/1999/xlink" content-type="dwc:verbatimCoordinates" xlink:type="simple"><named-content content-type="geo-json" specific-use="{&#34;type&#34;:&#34;Point&#34;,&#34;coordinates&#34;:[-122.500800,42.221200]}" id="NCID0E2RAE" xlink:type="simple">42.2212°N, 122.5008°W</named-content></named-content>), <named-content xmlns:xlink="http://www.w3.org/1999/xlink" content-type="dwc:institutional_code" xlink:type="simple">USNM</named-content> 1144580, <named-content xmlns:xlink="http://www.w3.org/1999/xlink" content-type="dwc:institutional_code" xlink:type="simple">USNM</named-content> 1144581, <named-content xmlns:xlink="http://www.w3.org/1999/xlink" content-type="dwc:institutional_code" xlink:type="simple">USNM</named-content> 1144928, <named-content xmlns:xlink="http://www.w3.org/1999/xlink" content-type="dwc:institutional_code" xlink:type="simple">USNM</named-content> 1297163, Cold Spring on south side of Burnt Creek Road (BLM 39-3E-21.0), 0.8 rd. km east of junction with BLM 39-3E-17.0 (<named-content xmlns:xlink="http://www.w3.org/1999/xlink" content-type="dwc:verbatimCoordinates" xlink:type="simple"><named-content content-type="geo-json" specific-use="{&#34;type&#34;:&#34;Point&#34;,&#34;coordinates&#34;:[-122.512000,42.194400]}" id="NCID0EXSAE" xlink:type="simple">42.1944°N, 122.5120°W</named-content></named-content>), <named-content xmlns:xlink="http://www.w3.org/1999/xlink" content-type="dwc:institutional_code" xlink:type="simple">USNM</named-content> 1144547, <named-content xmlns:xlink="http://www.w3.org/1999/xlink" content-type="dwc:institutional_code" xlink:type="simple">USNM</named-content> 1144548, <named-content xmlns:xlink="http://www.w3.org/1999/xlink" content-type="dwc:institutional_code" xlink:type="simple">USNM</named-content> 1144681, <named-content xmlns:xlink="http://www.w3.org/1999/xlink" content-type="dwc:institutional_code" xlink:type="simple">USNM</named-content> 1144927, <named-content xmlns:xlink="http://www.w3.org/1999/xlink" content-type="dwc:institutional_code" xlink:type="simple">USNM</named-content> 1144996, <named-content xmlns:xlink="http://www.w3.org/1999/xlink" content-type="dwc:institutional_code" xlink:type="simple">USNM</named-content> 1144997, <named-content xmlns:xlink="http://www.w3.org/1999/xlink" content-type="dwc:institutional_code" xlink:type="simple">USNM</named-content> 1297164, spring run above (north of) and below BLM 39-3E-17.0, ca. 0.56 rd. km north of BLM 39-3E-18.1 junction, northeast of Round Mountain (<named-content xmlns:xlink="http://www.w3.org/1999/xlink" content-type="dwc:verbatimCoordinates" xlink:type="simple"><named-content content-type="geo-json" specific-use="{&#34;type&#34;:&#34;Point&#34;,&#34;coordinates&#34;:[-122.507600,42.181400]}" id="NCID0ECUAE" xlink:type="simple">42.1814°N, 122.5076°W</named-content></named-content>), <named-content xmlns:xlink="http://www.w3.org/1999/xlink" content-type="dwc:institutional_code" xlink:type="simple">USNM</named-content> 1144566, <named-content xmlns:xlink="http://www.w3.org/1999/xlink" content-type="dwc:institutional_code" xlink:type="simple">USNM</named-content> 1144567, <named-content xmlns:xlink="http://www.w3.org/1999/xlink" content-type="dwc:institutional_code" xlink:type="simple">USNM</named-content> 1144909, <named-content xmlns:xlink="http://www.w3.org/1999/xlink" content-type="dwc:institutional_code" xlink:type="simple">USNM</named-content> 1297165, spring on east side of (above) BLM 40-2E-35.0 at <abbrev xmlns:xlink="http://www.w3.org/1999/xlink" xlink:title="maximum parsimony" id="ABBRID0E2UAE" xlink:type="simple">MP</abbrev> 0.35 off BLM 40-2E-33, east of Emigrant Creek, north of Pilot Rock, west of Porcupine Mountain (<named-content xmlns:xlink="http://www.w3.org/1999/xlink" content-type="dwc:verbatimCoordinates" xlink:type="simple"><named-content content-type="geo-json" specific-use="{&#34;type&#34;:&#34;Point&#34;,&#34;coordinates&#34;:[-122.561200,42.043800]}" id="NCID0ECVAE" xlink:type="simple">42.0438°N, 122.5612°W</named-content></named-content>), <named-content xmlns:xlink="http://www.w3.org/1999/xlink" content-type="dwc:institutional_code" xlink:type="simple">USNM</named-content> 1144607, <named-content xmlns:xlink="http://www.w3.org/1999/xlink" content-type="dwc:institutional_code" xlink:type="simple">USNM</named-content> 1144916, spring on south side of BLM road, 0.16 km off BLM 40-2E-33, east of Emigrant Creek, north of Pilot Rock, southwest of Porcupine Mountain (<named-content xmlns:xlink="http://www.w3.org/1999/xlink" content-type="dwc:verbatimCoordinates" xlink:type="simple"><named-content content-type="geo-json" specific-use="{&#34;type&#34;:&#34;Point&#34;,&#34;coordinates&#34;:[-122.561400,42.038700]}" id="NCID0EUVAE" xlink:type="simple">42.0387°N, 122.5614°W</named-content></named-content>), <named-content xmlns:xlink="http://www.w3.org/1999/xlink" content-type="dwc:institutional_code" xlink:type="simple">USNM</named-content> 1144609, <named-content xmlns:xlink="http://www.w3.org/1999/xlink" content-type="dwc:institutional_code" xlink:type="simple">USNM</named-content> 1144930, Sampson Creek on both sides of BLM 38-3E-18.1 (<named-content xmlns:xlink="http://www.w3.org/1999/xlink" content-type="dwc:verbatimCoordinates" xlink:type="simple"><named-content content-type="geo-json" specific-use="{&#34;type&#34;:&#34;Point&#34;,&#34;coordinates&#34;:[-122.516700,42.186900]}" id="NCID0EGWAE" xlink:type="simple">42.1869°N, 122.5167°W</named-content></named-content>), <named-content xmlns:xlink="http://www.w3.org/1999/xlink" content-type="dwc:institutional_code" xlink:type="simple">USNM</named-content> 1144614, <named-content xmlns:xlink="http://www.w3.org/1999/xlink" content-type="dwc:institutional_code" xlink:type="simple">USNM</named-content> 1144686, <named-content xmlns:xlink="http://www.w3.org/1999/xlink" content-type="dwc:institutional_code" xlink:type="simple">USNM</named-content> 1145027, <named-content xmlns:xlink="http://www.w3.org/1999/xlink" content-type="dwc:institutional_code" xlink:type="simple">USNM</named-content> 1145028, spring south of Hobart Lake, west of Hobart Bluff, 0.21 km east of BLM 39-3E-32.3, 0.64 km north of Hobart Peak (<named-content xmlns:xlink="http://www.w3.org/1999/xlink" content-type="dwc:verbatimCoordinates" xlink:type="simple"><named-content content-type="geo-json" specific-use="{&#34;type&#34;:&#34;Point&#34;,&#34;coordinates&#34;:[-122.479900,42.093300]}" id="NCID0ECXAE" xlink:type="simple">42.0933°N, 122.4799°W</named-content></named-content>).</p></tp:treatment-sec><tp:treatment-sec sec-type="material" id="SECID0EHXAE"><title>Comparative material.</title><p>CALIFORNIA. <italic>Siskiyou County</italic>. <named-content xmlns:xlink="http://www.w3.org/1999/xlink" content-type="dwc:institutional_code" xlink:type="simple">USNM</named-content> 1070753, Big Springs (source) at Big Springs City Park northwest of the city of Mount Shasta, south of Spring Hill, <named-content xmlns:xlink="http://www.w3.org/1999/xlink" content-type="dwc:institutional_code" xlink:type="simple">USNM</named-content> 1020771, Bundoora Spring, west of access road off FS40N44.</p></tp:treatment-sec><tp:treatment-sec sec-type="remarks" id="SECID0EZXAE"><title>Remarks.</title><p>The newly reported populations closely conform to the original description of <italic><tp:taxon-name><tp:taxon-name-part taxon-name-part-type="genus" reg="Fluminicola">F.</tp:taxon-name-part> <tp:taxon-name-part taxon-name-part-type="species" reg="multifarius">multifarius</tp:taxon-name-part></tp:taxon-name></italic> in all respects aside from a slightly larger maximum shell height (5.02 vs. 4.64 mm). Representative Rogue basin specimens are illustrated in Figures <xref ref-type="fig" rid="F3">3A–C</xref> (shells), 3D–E (opercula), 3F–H (radula) and 4A, B, D (reproductive anatomy). Ten <abbrev xmlns:xlink="http://www.w3.org/1999/xlink" xlink:title="oxidase subunit I" id="ABBRID0EOYAE" xlink:type="simple">COI</abbrev> and <abbrev xmlns:xlink="http://www.w3.org/1999/xlink" xlink:title="cytochrome B" id="ABBRID0ESYAE" xlink:type="simple">cytB</abbrev> haplotypes were detected in the Rogue basin populations (Suppl. material <xref ref-type="supplementary-material" rid="S2">2</xref>–<xref ref-type="supplementary-material" rid="S3">3</xref>, respectively).</p><p>The new records detailed herein extend the range of <italic><tp:taxon-name><tp:taxon-name-part taxon-name-part-type="genus" reg="Fluminicola">F.</tp:taxon-name-part> <tp:taxon-name-part taxon-name-part-type="species" reg="multifarius">multifarius</tp:taxon-name-part></tp:taxon-name></italic> about 80 km northward from the Sacramento River headwaters (Fig. <xref ref-type="fig" rid="F2">2</xref>). It is not known whether <italic><tp:taxon-name><tp:taxon-name-part taxon-name-part-type="genus" reg="Fluminicola">F.</tp:taxon-name-part> <tp:taxon-name-part taxon-name-part-type="species" reg="multifarius">multifarius</tp:taxon-name-part></tp:taxon-name></italic> is also distributed in the intervening Klamath River basin; the pebblesnail fauna of this large watershed is currently undescribed. Populations of <italic><tp:taxon-name><tp:taxon-name-part taxon-name-part-type="genus" reg="Fluminicola">F.</tp:taxon-name-part> <tp:taxon-name-part taxon-name-part-type="species" reg="multifarius">multifarius</tp:taxon-name-part></tp:taxon-name></italic> in the Rogue basin were referred to as the Chinquapin pebblesnail, Emigrant pebblesnail, Keene Creek pebblesnail, Little Butte pebblesnail, and Pilot Rock pebblesnail by <xref ref-type="bibr" rid="B6">Frest and Johannes (2000</xref>, <xref ref-type="bibr" rid="B7">2004</xref>, <xref ref-type="bibr" rid="B8">2005</xref>).</p><fig id="F3" position="float" orientation="portrait"><label>Figure 3.</label><caption><p>Shells, opercula and radula, <italic><tp:taxon-name><tp:taxon-name-part taxon-name-part-type="genus" reg="Fluminicola">F.</tp:taxon-name-part> <tp:taxon-name-part taxon-name-part-type="species" reg="multifarius">multifarius</tp:taxon-name-part></tp:taxon-name></italic>. <bold>A</bold> Shell, <named-content xmlns:xlink="http://www.w3.org/1999/xlink" content-type="dwc:institutional_code" xlink:type="simple">USNM</named-content> 1144567 <bold>B</bold> Shell, <named-content xmlns:xlink="http://www.w3.org/1999/xlink" content-type="dwc:institutional_code" xlink:type="simple">USNM</named-content> 1144997 <bold>C</bold> Shell, <named-content xmlns:xlink="http://www.w3.org/1999/xlink" content-type="dwc:institutional_code" xlink:type="simple">USNM</named-content> 1145051 <bold>D, E</bold> Opercula (outer, inner sides), <named-content xmlns:xlink="http://www.w3.org/1999/xlink" content-type="dwc:institutional_code" xlink:type="simple">USNM</named-content> 1144567 <bold>F</bold> Portion of radular ribbon, <named-content xmlns:xlink="http://www.w3.org/1999/xlink" content-type="dwc:institutional_code" xlink:type="simple">USNM</named-content> 1144567 <bold>G</bold> Central teeth, <named-content xmlns:xlink="http://www.w3.org/1999/xlink" content-type="dwc:institutional_code" xlink:type="simple">USNM</named-content> 1144567 <bold>H</bold> Lateral teeth, <named-content xmlns:xlink="http://www.w3.org/1999/xlink" content-type="dwc:institutional_code" xlink:type="simple">USNM</named-content> 1144567. Scale bars: <bold>A–B</bold> 1.0 mm; <bold>D–E</bold> 250 µm; <bold>F</bold>, 100 µm; <bold>G–H</bold> 10 µm.</p></caption><graphic xmlns:xlink="http://www.w3.org/1999/xlink" xlink:href="zookeys-679-001-g003.jpg" position="float" orientation="portrait" xlink:type="simple" id="oo_139451.jpg"/></fig><fig id="F4" position="float" orientation="portrait"><label>Figure 4.</label><caption><p>Reproductive anatomy. <bold>A–D</bold> <italic><tp:taxon-name><tp:taxon-name-part taxon-name-part-type="genus" reg="Fluminicola">F.</tp:taxon-name-part> <tp:taxon-name-part taxon-name-part-type="species" reg="multifarius">multifarius</tp:taxon-name-part></tp:taxon-name></italic> <bold>A, B, D</bold> <named-content xmlns:xlink="http://www.w3.org/1999/xlink" content-type="dwc:institutional_code" xlink:type="simple">USNM</named-content> 1144567, <bold>C</bold> <named-content xmlns:xlink="http://www.w3.org/1999/xlink" content-type="dwc:institutional_code" xlink:type="simple">USNM</named-content> 1070753 <bold>E–G</bold> <italic><tp:taxon-name><tp:taxon-name-part taxon-name-part-type="genus" reg="Fluminicola">F.</tp:taxon-name-part> <tp:taxon-name-part taxon-name-part-type="species" reg="fresti">fresti</tp:taxon-name-part></tp:taxon-name></italic>, sp.n., <named-content xmlns:xlink="http://www.w3.org/1999/xlink" content-type="dwc:institutional_code" xlink:type="simple">USNM</named-content> 1422223 <bold>H–J</bold> <italic><tp:taxon-name><tp:taxon-name-part taxon-name-part-type="genus" reg="Fluminicola">F.</tp:taxon-name-part> <tp:taxon-name-part taxon-name-part-type="species" reg="umpquaensis">umpquaensis</tp:taxon-name-part></tp:taxon-name></italic>, sp. n., <named-content xmlns:xlink="http://www.w3.org/1999/xlink" content-type="dwc:institutional_code" xlink:type="simple">USNM</named-content> 1144736. <bold>A, E, G</bold> Female glandular oviduct and associated structures (viewed from left side) <bold>B, C, F, I</bold> Bursa copulatrix and seminal receptacle, <bold>D, G, J</bold> Penis, dorsal surface. The bursa copulatrix and seminal receptacle of type material of <italic><tp:taxon-name><tp:taxon-name-part taxon-name-part-type="genus" reg="Fluminicola">F.</tp:taxon-name-part> <tp:taxon-name-part taxon-name-part-type="species" reg="multifarius">multifarius</tp:taxon-name-part></tp:taxon-name></italic> (<bold>C</bold>), which was not illustrated by <xref ref-type="bibr" rid="B12">Hershler et al. (2007)</xref>, is shown for comparative purposes. Scale bars, 500 µm. <bold>Ag</bold> albumen gland <bold>Bu</bold> bursa copulatrix <bold>Cg</bold> capsule gland <bold>Cov</bold> coiled oviduct <bold>Dsr</bold> seminal receptacle duct <bold>Ga</bold> genital aperture <bold>Pd</bold> penial duct <bold>Pw</bold> posterior wall of pallial cavity <bold>Sr</bold> seminal receptacle <bold>Vc</bold> ventral channel of capsule gland.</p></caption><graphic xmlns:xlink="http://www.w3.org/1999/xlink" xlink:href="zookeys-679-001-g004.jpg" position="float" orientation="portrait" xlink:type="simple" id="oo_139452.jpg"/></fig></tp:treatment-sec><tp:treatment-sec><!--Section generated to contain objects referenced in tp:taxon-treatment.--><supplementary-material xmlns:xlink="http://www.w3.org/1999/xlink" id="S2" position="float" orientation="portrait" xlink:type="simple"><label>Supplementary material 2</label><caption><p>Distribution of <abbrev xlink:title="oxidase subunit I" id="ABBRID0EHOAI" xlink:type="simple">COI</abbrev> haplotypes</p></caption><!--PageBreak--><p>Data type: Genetic data</p><p>Explanation note: Exemplars used in the phylogenetic analyses are in parentheses.</p><media xlink:href="zookeys-679-001-s002.xlsx" mimetype="application" mime-subtype="vnd.openxmlformats-officedocument.spreadsheetml.sheet" position="float" orientation="portrait" xlink:type="simple" id="oo_139456.xlsx"/><permissions><license xlink:type="simple"><license-p>This dataset is made available under the Open Database License (http://opendatacommons.org/licenses/odbl/1.0/). The Open Database License (ODbL) is a license agreement intended to allow users to freely share, modify, and use this Dataset while maintaining this same freedom for others, provided that the original source and author(s) are credited.</license-p></license></permissions><attrib specific-use="authors">Robert Hershler, Hsiu-Ping Liu, Niko Hubbart</attrib></supplementary-material><supplementary-material xmlns:xlink="http://www.w3.org/1999/xlink" id="S3" position="float" orientation="portrait" xlink:type="simple"><label>Supplementary material 3</label><caption><p>Distribution of <abbrev xlink:title="cytochrome B" id="ABBRID0EGPAI" xlink:type="simple">cytB</abbrev> haplotypes</p></caption><p>Data type: Genetic data</p><p>Explanation note: Exemplars used in the phylogenetic analyses are in parentheses.</p><media xlink:href="zookeys-679-001-s003.xlsx" mimetype="application" mime-subtype="vnd.openxmlformats-officedocument.spreadsheetml.sheet" position="float" orientation="portrait" xlink:type="simple" id="oo_139457.xlsx"/><permissions><license xlink:type="simple"><license-p>This dataset is made available under the Open Database License (http://opendatacommons.org/licenses/odbl/1.0/). The Open Database License (ODbL) is a license agreement intended to allow users to freely share, modify, and use this Dataset while maintaining this same freedom for others, provided that the original source and author(s) are credited.</license-p></license></permissions><attrib specific-use="authors">Robert Hershler, Hsiu-Ping Liu, Niko Hubbart</attrib></supplementary-material><fig id="F2" position="float" orientation="portrait"><label>Figure 2.</label><caption><p>Map of southwest Oregon and northwest California showing the distribution of mtDNA clades <bold>A–C</bold> with color codes matching those in Fig. <xref ref-type="fig" rid="F1">1</xref>. Specimen codes are from Suppl. material <xref ref-type="supplementary-material" rid="S1">1</xref>.</p></caption><graphic xmlns:xlink="http://www.w3.org/1999/xlink" xlink:href="zookeys-679-001-g002.jpg" position="float" orientation="portrait" xlink:type="simple" id="oo_139450.jpg"/></fig><fig id="F1" position="float" orientation="portrait"><label>Figure 1.</label><caption><p>Bayesian tree based on the <abbrev xmlns:xlink="http://www.w3.org/1999/xlink" xlink:title="oxidase subunit I" id="ABBRID0ETCAE" xlink:type="simple">COI</abbrev> dataset. The three clades (<bold>A–C</bold>) containing Rogue-Umpqua haplotypes are color coded as in Figure <xref ref-type="fig" rid="F2">2</xref>. Posterior probabilities for nodes are shown when <underline>&gt;</underline>95%. Specimen codes are from Suppl. material <xref ref-type="supplementary-material" rid="S1">1</xref>; Rogue-Umpqua haplotype codes (in parentheses) are from Suppl. material <xref ref-type="supplementary-material" rid="S2">2</xref>.</p></caption><graphic xmlns:xlink="http://www.w3.org/1999/xlink" xlink:href="zookeys-679-001-g001.jpg" position="float" orientation="portrait" xlink:type="simple" id="oo_139449.jpg"/></fig><supplementary-material xmlns:xlink="http://www.w3.org/1999/xlink" id="S1" position="float" orientation="portrait" xlink:type="simple"><label>Supplementary material 1</label><caption><p>Sample codes, locality details (voucher numbers for newly sequenced specimens in parentheses), and GenBank accession numbers for <abbrev xlink:title="oxidase subunit I" id="ABBRID0EHNAI" xlink:type="simple">COI</abbrev> and <abbrev xlink:title="cytochrome B" id="ABBRID0ELNAI" xlink:type="simple">cytB</abbrev> sequences</p></caption><p>Data type: Specimen data</p><media xlink:href="zookeys-679-001-s001.xlsx" mimetype="application" mime-subtype="vnd.openxmlformats-officedocument.spreadsheetml.sheet" position="float" orientation="portrait" xlink:type="simple" id="oo_139455.xlsx"/><permissions><license xlink:type="simple"><license-p>This dataset is made available under the Open Database License (http://opendatacommons.org/licenses/odbl/1.0/). The Open Database License (ODbL) is a license agreement intended to allow users to freely share, modify, and use this Dataset while maintaining this same freedom for others, provided that the original source and author(s) are credited.</license-p></license></permissions><attrib specific-use="authors">Robert Hershler, Hsiu-Ping Liu, Niko Hubbart</attrib></supplementary-material></tp:treatment-sec><ref-list><ref id="B12"><mixed-citation xmlns:xlink="http://www.w3.org/1999/xlink" xlink:type="simple">
          <person-group><name name-style="western"><surname>Hershler</surname><given-names>R</given-names></name><name name-style="western"><surname>Liu</surname><given-names>H-P</given-names></name><name name-style="western"><surname>Frest</surname><given-names>TJ</given-names></name><name name-style="western"><surname>Johannes</surname><given-names>EJ</given-names></name></person-group> (<year>2007</year>) <article-title>Extensive diversification of pebblesnails (<tp:taxon-name><tp:taxon-name-part taxon-name-part-type="family">Lithoglyphidae</tp:taxon-name-part></tp:taxon-name>: <italic><tp:taxon-name><tp:taxon-name-part taxon-name-part-type="genus">Fluminicola</tp:taxon-name-part></tp:taxon-name></italic>) in the upper Sacramento River basin, northwestern United States.</article-title> <source>Zoological Journal of the Linnean Society of London</source> <volume>149</volume>: <fpage>371</fpage>–<lpage>422</lpage>. <ext-link xlink:type="simple" ext-link-type="doi" xlink:href="10.1111/j.1096-3642.2007.00243.x">https://doi.org/10.1111/j.1096-3642.2007.00243.x</ext-link></mixed-citation></ref><ref id="B6"><mixed-citation xmlns:xlink="http://www.w3.org/1999/xlink" xlink:type="simple">
          <person-group><name name-style="western"><surname>Frest</surname><given-names>TJ</given-names></name><name name-style="western"><surname>Johannes</surname><given-names>EJ</given-names></name></person-group> (<year>2000</year>) <source>A baseline mollusk survey of southwestern Oregon, with emphasis on the Rogue and Umpqua River drainages. Final report for Oregon Natural Heritage Program, Portland, OR.</source> <publisher-name>Deixis Consultants</publisher-name>, <publisher-loc>Seattle, WA</publisher-loc>, <size units="page">403 pp</size>. [+ appendices]</mixed-citation></ref><ref id="B7"><mixed-citation xmlns:xlink="http://www.w3.org/1999/xlink" xlink:type="simple">
          <person-group><name name-style="western"><surname>Frest</surname><given-names>TJ</given-names></name><name name-style="western"><surname>Johannes</surname><given-names>EJ</given-names></name></person-group> (<year>2004</year>) <source>Grazing effects on springsnails, Cascade-Siskiyou National Monument, Oregon. Final report for World Wildlife Fund, Ashland, OR.</source> <publisher-name>Deixis Consultants</publisher-name>, <publisher-loc>Seattle, WA</publisher-loc>, <size units="page">130 pp</size>.</mixed-citation></ref><ref id="B8"><mixed-citation xmlns:xlink="http://www.w3.org/1999/xlink" xlink:type="simple">
          <person-group><name name-style="western"><surname>Frest</surname><given-names>TJ</given-names></name><name name-style="western"><surname>Johannes</surname><given-names>EJ</given-names></name></person-group> (<year>2005</year>) <source>Springsnails of the Cascade-Siskiyou National Monument and vicinity, Oregon. Final report for World Wildlife Fund, Ashland, OR.</source> <publisher-name>Deixis Consultants</publisher-name>, <publisher-loc>Seattle, WA</publisher-loc>, <size units="page">182 pp</size>.</mixed-citation></ref></ref-list></tp:taxon-treatment>
