# Supplementary material for: Two new species of Fluminicola (Caenogastropoda, Lithoglyphidae) from southwest Oregon, USA, and a range extension for F. multifarius
Source: Zookeys. 2017 Jun 8;(679):1–20. doi: 10.3897/zookeys.679.13472 (PMC5523391; doi:10.3897/zookeys.679.13472)
Supplement: XML Treatment for Fluminicola fresti [file zookeys.679.13472-treatment2.xml]

<!DOCTYPE tp:taxon-treatment
  PUBLIC "-//TaxonX//DTD Taxonomic Treatment Publishing DTD v0 20100105//EN" "tax-treatment-NSO.dtd">
<tp:taxon-treatment xmlns:tp="http://www.plazi.org/taxpub"><tp:treatment-meta><kwd-group><label>Taxon classification</label><kwd><named-content xmlns:xlink="http://www.w3.org/1999/xlink" content-type="kingdom">Animalia</named-content></kwd><kwd><named-content xmlns:xlink="http://www.w3.org/1999/xlink" content-type="clade">Caenogastropoda</named-content></kwd><kwd><named-content xmlns:xlink="http://www.w3.org/1999/xlink" content-type="family">Lithoglyphidae</named-content></kwd></kwd-group><mixed-citation publication-type="journal"><person-group><name><surname>Hershler</surname><given-names>Robert</given-names></name><name><surname>Liu</surname><given-names>Hsiu-Ping</given-names></name><name><surname>Hubbart</surname><given-names>Niko</given-names></name></person-group><article-title>Two new species of <italic><tp:taxon-name><tp:taxon-name-part taxon-name-part-type="genus" reg="Fluminicola">Fluminicola</tp:taxon-name-part></tp:taxon-name></italic> (<tp:taxon-name><tp:taxon-name-part taxon-name-part-type="subclass">Caenogastropoda</tp:taxon-name-part></tp:taxon-name>, <tp:taxon-name><tp:taxon-name-part taxon-name-part-type="family">Lithoglyphidae</tp:taxon-name-part></tp:taxon-name>) from southwest Oregon, USA, and a range extension for <italic><tp:taxon-name><tp:taxon-name-part taxon-name-part-type="genus" reg="Fluminicola">F.</tp:taxon-name-part> <tp:taxon-name-part taxon-name-part-type="species" reg="multifarius">multifarius</tp:taxon-name-part></tp:taxon-name></italic></article-title><source>Zookeys</source><day>8</day><month>6</month><year>2017</year><volume>2017</volume><issue>679</issue><fpage>1</fpage><lpage>20</lpage><pub-id pub-id-type="doi">10.3897/zookeys.679.13472</pub-id></mixed-citation></tp:treatment-meta><tp:nomenclature><tp:taxon-name>
              <tp:taxon-name-part taxon-name-part-type="genus" reg="Fluminicola">Fluminicola</tp:taxon-name-part>
              <tp:taxon-name-part taxon-name-part-type="species" reg="fresti">fresti</tp:taxon-name-part>
              <object-id xmlns:xlink="http://www.w3.org/1999/xlink" content-type="zoobank" xlink:type="simple">http://zoobank.org/75362D82-9786-4423-9435-CD99A795C050</object-id>
            </tp:taxon-name><tp:taxon-authority>Hershler, Liu &amp; Hubbart</tp:taxon-authority><tp:taxon-status xmlns:xlink="http://www.w3.org/1999/xlink" xlink:type="simple">sp. n.</tp:taxon-status><xref ref-type="fig" rid="F4">Figs 4E–G</xref><xref ref-type="fig" rid="F5">, 5</xref><!--PageBreak--></tp:nomenclature><tp:treatment-sec sec-type="Types" id="SECID0EMCAG"><title>Types.</title><p>Holotype, <named-content xmlns:xlink="http://www.w3.org/1999/xlink" content-type="dwc:institutional_code" xlink:type="simple">USNM</named-content> 1144376, diversion from Big Butte Springs through Butte Falls Hatchery, just south of Butte Falls-Fish Lake Road (Jackson County 321) and 0.16 km west of Butte Falls-Prospect Road (Jackson County 922), Jackson County, Oregon, <named-content xmlns:xlink="http://www.w3.org/1999/xlink" content-type="dwc:verbatimCoordinates" xlink:type="simple"><named-content content-type="geo-json" specific-use="{&#34;type&#34;:&#34;Point&#34;,&#34;coordinates&#34;:[-122.555100,42.538900]}" id="NCID0E1CAG" xlink:type="simple">42.5389°N, 122.5551°W</named-content></named-content>, 10/22/1994, Terrence J. Frest and Edward J. Jo<!--PageBreak-->hannes. Paratypes, <named-content xmlns:xlink="http://www.w3.org/1999/xlink" content-type="dwc:institutional_code" xlink:type="simple">USNM</named-content> 1422223 (a large series of dry shells and alcohol-preserved specimens), from same lot.</p></tp:treatment-sec><tp:treatment-sec sec-type="material" id="SECID0EGDAG"><title>Referred material.</title><p>OREGON. <italic>Douglas County</italic>: <named-content xmlns:xlink="http://www.w3.org/1999/xlink" content-type="dwc:institutional_code" xlink:type="simple">USNM</named-content> 1297126, Trap Creek at crossing of FS4788, 0.48 km south of its confluence with the Clearwater River (<named-content xmlns:xlink="http://www.w3.org/1999/xlink" content-type="dwc:verbatimCoordinates" xlink:type="simple"><named-content content-type="geo-json" specific-use="{&#34;type&#34;:&#34;Point&#34;,&#34;coordinates&#34;:[-122.288600,43.243100]}" id="NCID0EWDAG" xlink:type="simple">43.2431°N, 122.2886°W</named-content></named-content>). <italic>Jackson County</italic>. <named-content xmlns:xlink="http://www.w3.org/1999/xlink" content-type="dwc:institutional_code" xlink:type="simple">USNM</named-content> 1144448, <named-content xmlns:xlink="http://www.w3.org/1999/xlink" content-type="dwc:institutional_code" xlink:type="simple">USNM</named-content> 1297142, Rogue River on north side at Rogue Elk County Park, east of Rogue Elk, south of OR62 (<named-content xmlns:xlink="http://www.w3.org/1999/xlink" content-type="dwc:verbatimCoordinates" xlink:type="simple"><named-content content-type="geo-json" specific-use="{&#34;type&#34;:&#34;Point&#34;,&#34;coordinates&#34;:[-122.752400,42.661800]}" id="NCID0EKEAG" xlink:type="simple">42.6618°N 122.7524°W</named-content></named-content>), <named-content xmlns:xlink="http://www.w3.org/1999/xlink" content-type="dwc:institutional_code" xlink:type="simple">USNM</named-content> 1144532, <named-content xmlns:xlink="http://www.w3.org/1999/xlink" content-type="dwc:institutional_code" xlink:type="simple">USNM</named-content> 1297143, Vine Creek on east side of McNeil Road (<named-content xmlns:xlink="http://www.w3.org/1999/xlink" content-type="dwc:verbatimCoordinates" xlink:type="simple"><named-content content-type="geo-json" specific-use="{&#34;type&#34;:&#34;Point&#34;,&#34;coordinates&#34;:[-122.672200,42.627000]}" id="NCID0E3EAG" xlink:type="simple">42.6270°N, 122.6722°W</named-content></named-content>), <named-content xmlns:xlink="http://www.w3.org/1999/xlink" content-type="dwc:institutional_code" xlink:type="simple">USNM</named-content> 1144525, <named-content xmlns:xlink="http://www.w3.org/1999/xlink" content-type="dwc:institutional_code" xlink:type="simple">USNM</named-content> 1297144, Rogue River, upriver from Casey State Park boat ramp, west of McLeod (<named-content xmlns:xlink="http://www.w3.org/1999/xlink" content-type="dwc:verbatimCoordinates" xlink:type="simple"><named-content content-type="geo-json" specific-use="{&#34;type&#34;:&#34;Point&#34;,&#34;coordinates&#34;:[-122.699300,42.659100]}" id="NCID0EOFAG" xlink:type="simple">42.6591°N, 122.6993°W</named-content></named-content>), <named-content xmlns:xlink="http://www.w3.org/1999/xlink" content-type="dwc:institutional_code" xlink:type="simple">USNM</named-content> 1297145, Mill Creek at Mill Creek Campground off OR62 on FS030, ca. 5.6 km northeast of Prospect (<named-content xmlns:xlink="http://www.w3.org/1999/xlink" content-type="dwc:verbatimCoordinates" xlink:type="simple"><named-content content-type="geo-json" specific-use="{&#34;type&#34;:&#34;Point&#34;,&#34;coordinates&#34;:[-122.467900,42.793700]}" id="NCID0E2FAG" xlink:type="simple">42.7937°N, 122.4679°W</named-content></named-content>), <named-content xmlns:xlink="http://www.w3.org/1999/xlink" content-type="dwc:institutional_code" xlink:type="simple">USNM</named-content> 1144901, <named-content xmlns:xlink="http://www.w3.org/1999/xlink" content-type="dwc:institutional_code" xlink:type="simple">USNM</named-content> 1145101, <named-content xmlns:xlink="http://www.w3.org/1999/xlink" content-type="dwc:institutional_code" xlink:type="simple">USNM</named-content> 1145102, <named-content xmlns:xlink="http://www.w3.org/1999/xlink" content-type="dwc:institutional_code" xlink:type="simple">USNM</named-content> 1297146, Evergreen Spring above Lost Creek Lake (<named-content xmlns:xlink="http://www.w3.org/1999/xlink" content-type="dwc:verbatimCoordinates" xlink:type="simple"><named-content content-type="geo-json" specific-use="{&#34;type&#34;:&#34;Point&#34;,&#34;coordinates&#34;:[-122.609000,42.702600]}" id="NCID0EXGAG" xlink:type="simple">42.7026°N, 122.6090°W</named-content></named-content>), <named-content xmlns:xlink="http://www.w3.org/1999/xlink" content-type="dwc:institutional_code" xlink:type="simple">USNM</named-content> 1297147, spring outflow, at foot bridge crossing, Joseph Stewart State Park (<named-content xmlns:xlink="http://www.w3.org/1999/xlink" content-type="dwc:verbatimCoordinates" xlink:type="simple"><named-content content-type="geo-json" specific-use="{&#34;type&#34;:&#34;Point&#34;,&#34;coordinates&#34;:[-122.621600,42.681000]}" id="NCID0EEHAG" xlink:type="simple">42.6810°N, 122.6216°W</named-content></named-content>), <named-content xmlns:xlink="http://www.w3.org/1999/xlink" content-type="dwc:institutional_code" xlink:type="simple">USNM</named-content> 1297149, spring outflow, first crossing above foot bridge, Joseph Stewart State Park (<named-content xmlns:xlink="http://www.w3.org/1999/xlink" content-type="dwc:verbatimCoordinates" xlink:type="simple"><named-content content-type="geo-json" specific-use="{&#34;type&#34;:&#34;Point&#34;,&#34;coordinates&#34;:[-122.620400,42.681100]}" id="NCID0ERHAG" xlink:type="simple">42.6811°N, 122.6204°W</named-content></named-content>), <named-content xmlns:xlink="http://www.w3.org/1999/xlink" content-type="dwc:institutional_code" xlink:type="simple">USNM</named-content> 1297150, Lost Creek at BLM 34-2E-8 (Medco A Road) crossing (north side), south of Joseph Stewart State Park (<named-content xmlns:xlink="http://www.w3.org/1999/xlink" content-type="dwc:verbatimCoordinates" xlink:type="simple"><named-content content-type="geo-json" specific-use="{&#34;type&#34;:&#34;Point&#34;,&#34;coordinates&#34;:[-122.615200,42.657000]}" id="NCID0E5HAG" xlink:type="simple">42.6570°N, 122.6152°W</named-content></named-content>), <named-content xmlns:xlink="http://www.w3.org/1999/xlink" content-type="dwc:institutional_code" xlink:type="simple">USNM</named-content> 1144528, <named-content xmlns:xlink="http://www.w3.org/1999/xlink" content-type="dwc:institutional_code" xlink:type="simple">USNM</named-content> 1297152, Middle Fork Lost Creek at BLM 34-2E-8 (Medco A Road) crossing (east side), south of Joseph Stewart State Park (<named-content xmlns:xlink="http://www.w3.org/1999/xlink" content-type="dwc:verbatimCoordinates" xlink:type="simple"><named-content content-type="geo-json" specific-use="{&#34;type&#34;:&#34;Point&#34;,&#34;coordinates&#34;:[-122.615000,42.657100]}" id="NCID0EQIAG" xlink:type="simple">42.6571°N, 122.6150°W</named-content></named-content>), <named-content xmlns:xlink="http://www.w3.org/1999/xlink" content-type="dwc:institutional_code" xlink:type="simple">USNM</named-content> 1297153, Clark Creek collected east of BLM 34-2E-9.02 crossing off Clark Creek Road (BLM 34-2E-7) (<named-content xmlns:xlink="http://www.w3.org/1999/xlink" content-type="dwc:verbatimCoordinates" xlink:type="simple"><named-content content-type="geo-json" specific-use="{&#34;type&#34;:&#34;Point&#34;,&#34;coordinates&#34;:[-122.586500,42.630500]}" id="NCID0E4IAG" xlink:type="simple">42.6305°N, 122.5865°W</named-content></named-content>), <named-content xmlns:xlink="http://www.w3.org/1999/xlink" content-type="dwc:institutional_code" xlink:type="simple">USNM</named-content> 1144526, <named-content xmlns:xlink="http://www.w3.org/1999/xlink" content-type="dwc:institutional_code" xlink:type="simple">USNM</named-content> 1297154, spring below (northeast of) BLM 33-2E-13.02, 0.32 rd.km off of BLM 33-2E-13.01, west of Smith Creek (<named-content xmlns:xlink="http://www.w3.org/1999/xlink" content-type="dwc:verbatimCoordinates" xlink:type="simple"><named-content content-type="geo-json" specific-use="{&#34;type&#34;:&#34;Point&#34;,&#34;coordinates&#34;:[-122.534700,42.701500]}" id="NCID0EPJAG" xlink:type="simple">42.7015°N, 122.5347°W</named-content></named-content>), <named-content xmlns:xlink="http://www.w3.org/1999/xlink" content-type="dwc:institutional_code" xlink:type="simple">USNM</named-content> 1144531, <named-content xmlns:xlink="http://www.w3.org/1999/xlink" content-type="dwc:institutional_code" xlink:type="simple">USNM</named-content> 1297155, southern-most spring of three on west side of BLM 33-3E-28.01, 0.8 rd. km north of BLM 33-3E-34 junction, east of Reinecke Burn (<named-content xmlns:xlink="http://www.w3.org/1999/xlink" content-type="dwc:verbatimCoordinates" xlink:type="simple"><named-content content-type="geo-json" specific-use="{&#34;type&#34;:&#34;Point&#34;,&#34;coordinates&#34;:[-122.474900,42.673300]}" id="NCID0EBKAG" xlink:type="simple">42.6733°N, 122.4749°W</named-content></named-content>), <named-content xmlns:xlink="http://www.w3.org/1999/xlink" content-type="dwc:institutional_code" xlink:type="simple">USNM</named-content> 1297156, diversion from Big Butte Springs through Butte Falls Hatchery, <named-content xmlns:xlink="http://www.w3.org/1999/xlink" content-type="dwc:institutional_code" xlink:type="simple">USNM</named-content> 1144375, <named-content xmlns:xlink="http://www.w3.org/1999/xlink" content-type="dwc:institutional_code" xlink:type="simple">USNM</named-content> 1297157, Whiskey Spring at Whiskey Spring Campground on FS100 off FS37 (<named-content xmlns:xlink="http://www.w3.org/1999/xlink" content-type="dwc:verbatimCoordinates" xlink:type="simple"><named-content content-type="geo-json" specific-use="{&#34;type&#34;:&#34;Point&#34;,&#34;coordinates&#34;:[-122.415100,42.494900]}" id="NCID0EYKAG" xlink:type="simple">42.4949°N, 122.4151°W</named-content></named-content>), <named-content xmlns:xlink="http://www.w3.org/1999/xlink" content-type="dwc:institutional_code" xlink:type="simple">USNM</named-content> 1144533, <named-content xmlns:xlink="http://www.w3.org/1999/xlink" content-type="dwc:institutional_code" xlink:type="simple">USNM</named-content> 1144534, <named-content xmlns:xlink="http://www.w3.org/1999/xlink" content-type="dwc:institutional_code" xlink:type="simple">USNM</named-content> 1297158, spring in Wasson Canyon on south side of Wasson Canyon Creek above (east of) BLM 36-2E-19.2 off of BLM 36-2E-26 (<named-content xmlns:xlink="http://www.w3.org/1999/xlink" content-type="dwc:verbatimCoordinates" xlink:type="simple"><named-content content-type="geo-json" specific-use="{&#34;type&#34;:&#34;Point&#34;,&#34;coordinates&#34;:[-122.520600,42.424000]}" id="NCID0EPLAG" xlink:type="simple">42.4240°N, 122.5206°W</named-content></named-content>).</p></tp:treatment-sec><tp:treatment-sec sec-type="diagnosis" id="SECID0EULAG"><title>Diagnosis.</title><p>A small to medium-sized <italic><tp:taxon-name><tp:taxon-name-part taxon-name-part-type="genus" reg="Fluminicola">Fluminicola</tp:taxon-name-part></tp:taxon-name></italic> (2.3–5.5 mm shell height) having a trochoidal to ovate-conic shell and small, gently tapered penis. Differs from closely similar and geographically proximal <italic><tp:taxon-name><tp:taxon-name-part taxon-name-part-type="genus" reg="Fluminicola">F.</tp:taxon-name-part> <tp:taxon-name-part taxon-name-part-type="species" reg="multifarius">multifarius</tp:taxon-name-part></tp:taxon-name></italic> in the hooked shape of the anterior end of the osphradium, larger number of ctenidial (gill) filaments, smaller seminal receptacle, and in its mtDNA sequences.</p></tp:treatment-sec><tp:treatment-sec sec-type="description" id="SECID0EMMAG"><title>Description.</title><p>Shell (Fig. <xref ref-type="fig" rid="F5">5A–D</xref>) trochoidal to narrow-conic, whorls 3.5–4.0. Teleoconch whorls medium convex, sometimes weakly shouldered. Aperture ovate, slightly angled above; inner lip complete, variably thickened and reflected, sometimes forming a rather wide parietal-columellar shelf that sometimes covers the umbilical region. Outer lip thin, prosocline. Umbilicus very small or absent, umbilical region sometimes excavated. Shell white, periostracum brown, sometimes covered with thick black deposits. Shell measurements and whorl count data are summarized in Table <xref ref-type="table" rid="T1">1</xref>.</p><fig id="F5" position="float" orientation="portrait"><label>Figure 5.</label><caption><p>Shells, opercula and radula, <italic><tp:taxon-name><tp:taxon-name-part taxon-name-part-type="genus" reg="Fluminicola">F.</tp:taxon-name-part> <tp:taxon-name-part taxon-name-part-type="species" reg="fresti">fresti</tp:taxon-name-part></tp:taxon-name></italic>, sp. n. <bold>A</bold> Holotype, <named-content xmlns:xlink="http://www.w3.org/1999/xlink" content-type="dwc:institutional_code" xlink:type="simple">USNM</named-content> 1144376 <bold>B, C</bold> Sympatric ovate-conic and trochiform shell morphs, respectively, <named-content xmlns:xlink="http://www.w3.org/1999/xlink" content-type="dwc:institutional_code" xlink:type="simple">USNM</named-content> 1297149 <bold>D</bold> Shell, <named-content xmlns:xlink="http://www.w3.org/1999/xlink" content-type="dwc:institutional_code" xlink:type="simple">USNM</named-content> 1297155 <bold>E, F</bold> Opercula (outer, inner sides), <named-content xmlns:xlink="http://www.w3.org/1999/xlink" content-type="dwc:institutional_code" xlink:type="simple">USNM</named-content> 1422223 <bold>G</bold> Portion of radular ribbon, <named-content xmlns:xlink="http://www.w3.org/1999/xlink" content-type="dwc:institutional_code" xlink:type="simple">USNM</named-content> 1422223 <bold>H</bold> Central teeth, <named-content xmlns:xlink="http://www.w3.org/1999/xlink" content-type="dwc:institutional_code" xlink:type="simple">USNM</named-content> 1422223 <bold>I</bold> Lateral teeth, <named-content xmlns:xlink="http://www.w3.org/1999/xlink" content-type="dwc:institutional_code" xlink:type="simple">USNM</named-content> 1422223. Scale bars: <bold>A–D</bold> 1.0 mm; <bold>E–F</bold> 250 µm; <bold>G</bold> 100 µm; <bold>H–I</bold> 20 µm.</p></caption><graphic xmlns:xlink="http://www.w3.org/1999/xlink" xlink:href="zookeys-679-001-g005.jpg" position="float" orientation="portrait" xlink:type="simple" id="oo_139453.jpg"/></fig><table-wrap id="T1" position="float" orientation="portrait"><label>Table 1.</label><caption><p>Shell parameters for <italic><tp:taxon-name><tp:taxon-name-part taxon-name-part-type="genus" reg="Fluminicola">F.</tp:taxon-name-part> <tp:taxon-name-part taxon-name-part-type="species" reg="fresti">fresti</tp:taxon-name-part></tp:taxon-name></italic>. Measurements are in mm.</p></caption><table id="TID0EFBAG" rules="all"><tbody><tr><th rowspan="1" colspan="1"/><th rowspan="1" colspan="1">
                      <abbrev xmlns:xlink="http://www.w3.org/1999/xlink" xlink:title="shell whorls" id="ABBRID0ELQAG" xlink:type="simple">WH</abbrev>
                    </th><th rowspan="1" colspan="1">
                      <abbrev xmlns:xlink="http://www.w3.org/1999/xlink" xlink:title="height of the entire shell" id="ABBRID0ETQAG" xlink:type="simple">SH</abbrev>
                    </th><th rowspan="1" colspan="1">
                      <abbrev xmlns:xlink="http://www.w3.org/1999/xlink" xlink:title="width of the entire shell" id="ABBRID0E2QAG" xlink:type="simple">SW</abbrev>
                    </th><th rowspan="1" colspan="1">
                      <abbrev xmlns:xlink="http://www.w3.org/1999/xlink" xlink:title="height of the body whorl" id="ABBRID0EDRAG" xlink:type="simple">HBW</abbrev>
                    </th><th rowspan="1" colspan="1">
                      <abbrev xmlns:xlink="http://www.w3.org/1999/xlink" xlink:title="width of the body whorl" id="ABBRID0ELRAG" xlink:type="simple">WBW</abbrev>
                    </th><th rowspan="1" colspan="1">
                      <abbrev xmlns:xlink="http://www.w3.org/1999/xlink" xlink:title="aperture height" id="ABBRID0ETRAG" xlink:type="simple">AH</abbrev>
                    </th><th rowspan="1" colspan="1">
                      <abbrev xmlns:xlink="http://www.w3.org/1999/xlink" xlink:title="aperture width" id="ABBRID0E2RAG" xlink:type="simple">AW</abbrev>
                    </th></tr><tr><td rowspan="1" colspan="8">Holotype, <named-content xmlns:xlink="http://www.w3.org/1999/xlink" content-type="dwc:institutional_code" xlink:type="simple">USNM</named-content> 1144376</td></tr><tr><td rowspan="1" colspan="1"/><td rowspan="1" colspan="1">4.00</td><td rowspan="1" colspan="1">4.36</td><td rowspan="1" colspan="1">3.12</td><td rowspan="1" colspan="1">3.55</td><td rowspan="1" colspan="1">2.76</td><td rowspan="1" colspan="1">2.20</td><td rowspan="1" colspan="1">2.03</td></tr><tr><td rowspan="1" colspan="8">Paratypes, <named-content xmlns:xlink="http://www.w3.org/1999/xlink" content-type="dwc:institutional_code" xlink:type="simple">USNM</named-content> 1422223 (<italic>N</italic> = 17)</td></tr><tr><td rowspan="1" colspan="1">Mean</td><td rowspan="1" colspan="1">4.03</td><td rowspan="1" colspan="1">4.37</td><td rowspan="1" colspan="1">3.42</td><td rowspan="1" colspan="1">3.61</td><td rowspan="1" colspan="1">2.82</td><td rowspan="1" colspan="1">2.28</td><td rowspan="1" colspan="1">2.09</td></tr><tr><td rowspan="1" colspan="1">S.D.</td><td rowspan="1" colspan="1">0.17</td><td rowspan="1" colspan="1">0.41</td><td rowspan="1" colspan="1">0.30</td><td rowspan="1" colspan="1">0.31</td><td rowspan="1" colspan="1">0.23</td><td rowspan="1" colspan="1">0.22</td><td rowspan="1" colspan="1">0.19</td></tr><tr><td rowspan="1" colspan="1">Range</td><td rowspan="1" colspan="1">3.75–4.25</td><td rowspan="1" colspan="1">3.93–5.46</td><td rowspan="1" colspan="1">3.07–4.18</td><td rowspan="1" colspan="1">3.18–4.31</td><td rowspan="1" colspan="1">2.58–3.37</td><td rowspan="1" colspan="1">1.92–2.77</td><td rowspan="1" colspan="1">1.77–2.48</td></tr></tbody></table></table-wrap><!--PageBreak--><p>Operculum (Fig. <xref ref-type="fig" rid="F5">5E–F</xref>) as for genus; muscle attachment margin thickened on inner side. Radula (Fig. <xref ref-type="fig" rid="F5">5G–I</xref>) as for genus; dorsal edge of central teeth concave, lateral cusps two–five, basal cusp one–two. Lateral teeth having two–three cusps on inner side and three–four cusps on outer side; length of outer wing 175–185% length of cutting <!--PageBreak-->edge. Inner marginal teeth with 23–31 cusps, outer marginal teeth with 27–40 cusps. Radula data are from <named-content xmlns:xlink="http://www.w3.org/1999/xlink" content-type="dwc:institutional_code" xlink:type="simple">USNM</named-content> 1422223, <named-content xmlns:xlink="http://www.w3.org/1999/xlink" content-type="dwc:institutional_code" xlink:type="simple">USNM</named-content> 1144426.</p><p>Snout, cephalic tentacles, pallial roof, visceral coil usually medium pigmented (brown); foot varying from near pale to medium pigmented along anterior edges. Distal section of penis having dense core of internal black pigment. Ctenidial filaments 21–24 (<italic>N</italic> = 5), lateral surfaces smooth. Anterior end of osphradium distinctly hooked (not illustrated). Glandular oviduct and associated structures shown in Figure <xref ref-type="fig" rid="F4">4E–F</xref>. Coiled oviduct circular, proximal arm kinked, posterior arm sometimes having small pouch containing sperm. Bursa copulatrix large, reniform, partly overlapped by albumen gland. Bursal duct slightly shorter than bursa copulatrix, narrow. Seminal receptacle small, sac-like, almost completely overlapped by albumen gland. Albumen gland having short pallial component. Capsule gland longer than albumen gland, composed of two glandular zones. Genital aperture a small, sub-terminal pore. Penis (Fig. <xref ref-type="fig" rid="F4">4G</xref>) small, slightly curved, gently tapering, distal section abruptly narrowing to small pointed tip. Medial section having a few weak folds along inner edge. Penial duct near centrally positioned, straight, narrow.</p></tp:treatment-sec><tp:treatment-sec sec-type="etymology" id="SECID0E3WAG"><title>Etymology.</title><p>This species name is a patronym (in the genitive singular) honoring recently deceased malacologist Terrence Frest for his many contributions to the documentation of molluscan biodiversity in the northwestern United States.</p></tp:treatment-sec><tp:treatment-sec sec-type="distribution" id="SECID0EBXAG"><title>Distribution.</title><p>
              <italic><tp:taxon-name><tp:taxon-name-part taxon-name-part-type="genus" reg="Fluminicola">Fluminicola</tp:taxon-name-part> <tp:taxon-name-part taxon-name-part-type="species" reg="fresti">fresti</tp:taxon-name-part></tp:taxon-name></italic> is distributed in spring-fed habitats in the North Umpqua River drainage and in the Rogue River basin north of Little Butte Creek.</p></tp:treatment-sec><tp:treatment-sec sec-type="remarks" id="SECID0ESXAG"><title>Remarks.</title><p>As noted above, the shells of <italic><tp:taxon-name><tp:taxon-name-part taxon-name-part-type="genus" reg="Fluminicola">F.</tp:taxon-name-part> <tp:taxon-name-part taxon-name-part-type="species" reg="fresti">fresti</tp:taxon-name-part></tp:taxon-name></italic> vary in overall shape and in the width of the inner apertural lip. Although this variation is generally continuous in the material that we examined, two rather distinct forms – ovate-conic with a narrow inner apertural lip (Fig. <xref ref-type="fig" rid="F5">5B</xref>) and trochoidal with a wide parietal-columellar shelf (Fig. <xref ref-type="fig" rid="F5">5C</xref>) – can be identified in one of the springs in Joseph Stewart State Park. We sequenced specimens from this locality and found that the two shell forms (samples RU18 and RU17, respectively) differed by 0.7% for <abbrev xmlns:xlink="http://www.w3.org/1999/xlink" xlink:title="oxidase subunit I" id="ABBRID0ELYAG" xlink:type="simple">COI</abbrev> and 1.3% for <abbrev xmlns:xlink="http://www.w3.org/1999/xlink" xlink:title="cytochrome B" id="ABBRID0EPYAG" xlink:type="simple">cytB</abbrev>, which was less than the variation within these two groups (0.2 and 1.2% for <abbrev xmlns:xlink="http://www.w3.org/1999/xlink" xlink:title="oxidase subunit I" id="ABBRID0ETYAG" xlink:type="simple">COI</abbrev>; and 0.2 and 1.5% for <abbrev xmlns:xlink="http://www.w3.org/1999/xlink" xlink:title="cytochrome B" id="ABBRID0EXYAG" xlink:type="simple">cytB</abbrev>, respectively). The scant genetic differentiation of the two shell forms when in sympatry provides additional evidence that they are conspecific. Additional studies incorporating rapidly evolving nuclear markers (e.g., microsatellites) may help sift through the possible explanations for the interesting variation in the shells of this species (e.g., ecophenotypic plasticity, incipient speciation). Twenty-three <abbrev xmlns:xlink="http://www.w3.org/1999/xlink" xlink:title="oxidase subunit I" id="ABBRID0E2YAG" xlink:type="simple">COI</abbrev> hap<!--PageBreak-->lotypes and 34 <abbrev xmlns:xlink="http://www.w3.org/1999/xlink" xlink:title="cytochrome B" id="ABBRID0EBZAG" xlink:type="simple">cytB</abbrev> haplotypes were detected in the sequenced specimens of <italic><tp:taxon-name><tp:taxon-name-part taxon-name-part-type="genus" reg="Fluminicola">F.</tp:taxon-name-part> <tp:taxon-name-part taxon-name-part-type="species" reg="fresti">fresti</tp:taxon-name-part></tp:taxon-name></italic> (Suppl. material <xref ref-type="supplementary-material" rid="S2">2</xref>–<xref ref-type="supplementary-material" rid="S3">3</xref>, respectively).</p><p>Populations of <italic><tp:taxon-name><tp:taxon-name-part taxon-name-part-type="genus" reg="Fluminicola">F.</tp:taxon-name-part> <tp:taxon-name-part taxon-name-part-type="species" reg="fresti">fresti</tp:taxon-name-part></tp:taxon-name></italic> were referred to as the Beaverdam pebblesnail, Camp Creek pebblesnail, Clark pebblesnail, Evergreen pebblesnail, Rogue pebblesnail, Stewart pebblesnail, and Umpqua pebblesnail by <xref ref-type="bibr" rid="B5">Frest and Johannes (1999</xref>, <xref ref-type="bibr" rid="B6">2000</xref>, <xref ref-type="bibr" rid="B7">2004</xref>, <xref ref-type="bibr" rid="B8">2005</xref>). In order to avoid confusion, we suggest that “Frest’s pebblesnail” be used as the common name for <italic><tp:taxon-name><tp:taxon-name-part taxon-name-part-type="genus" reg="Fluminicola">F.</tp:taxon-name-part> <tp:taxon-name-part taxon-name-part-type="species" reg="fresti">fresti</tp:taxon-name-part></tp:taxon-name></italic>.</p></tp:treatment-sec><tp:treatment-sec><!--Section generated to contain objects referenced in tp:taxon-treatment.--><fig id="F4" position="float" orientation="portrait"><label>Figure 4.</label><caption><p>Reproductive anatomy. <bold>A–D</bold> <italic><tp:taxon-name><tp:taxon-name-part taxon-name-part-type="genus" reg="Fluminicola">F.</tp:taxon-name-part> <tp:taxon-name-part taxon-name-part-type="species" reg="multifarius">multifarius</tp:taxon-name-part></tp:taxon-name></italic> <bold>A, B, D</bold> <named-content xmlns:xlink="http://www.w3.org/1999/xlink" content-type="dwc:institutional_code" xlink:type="simple">USNM</named-content> 1144567, <bold>C</bold> <named-content xmlns:xlink="http://www.w3.org/1999/xlink" content-type="dwc:institutional_code" xlink:type="simple">USNM</named-content> 1070753 <bold>E–G</bold> <italic><tp:taxon-name><tp:taxon-name-part taxon-name-part-type="genus" reg="Fluminicola">F.</tp:taxon-name-part> <tp:taxon-name-part taxon-name-part-type="species" reg="fresti">fresti</tp:taxon-name-part></tp:taxon-name></italic>, sp.n., <named-content xmlns:xlink="http://www.w3.org/1999/xlink" content-type="dwc:institutional_code" xlink:type="simple">USNM</named-content> 1422223 <bold>H–J</bold> <italic><tp:taxon-name><tp:taxon-name-part taxon-name-part-type="genus" reg="Fluminicola">F.</tp:taxon-name-part> <tp:taxon-name-part taxon-name-part-type="species" reg="umpquaensis">umpquaensis</tp:taxon-name-part></tp:taxon-name></italic>, sp. n., <named-content xmlns:xlink="http://www.w3.org/1999/xlink" content-type="dwc:institutional_code" xlink:type="simple">USNM</named-content> 1144736. <bold>A, E, G</bold> Female glandular oviduct and associated structures (viewed from left side) <bold>B, C, F, I</bold> Bursa copulatrix and seminal receptacle, <bold>D, G, J</bold> Penis, dorsal surface. The bursa copulatrix and seminal receptacle of type material of <italic><tp:taxon-name><tp:taxon-name-part taxon-name-part-type="genus" reg="Fluminicola">F.</tp:taxon-name-part> <tp:taxon-name-part taxon-name-part-type="species" reg="multifarius">multifarius</tp:taxon-name-part></tp:taxon-name></italic> (<bold>C</bold>), which was not illustrated by <xref ref-type="bibr" rid="B12">Hershler et al. (2007)</xref>, is shown for comparative purposes. Scale bars, 500 µm. <bold>Ag</bold> albumen gland <bold>Bu</bold> bursa copulatrix <bold>Cg</bold> capsule gland <bold>Cov</bold> coiled oviduct <bold>Dsr</bold> seminal receptacle duct <bold>Ga</bold> genital aperture <bold>Pd</bold> penial duct <bold>Pw</bold> posterior wall of pallial cavity <bold>Sr</bold> seminal receptacle <bold>Vc</bold> ventral channel of capsule gland.</p></caption><graphic xmlns:xlink="http://www.w3.org/1999/xlink" xlink:href="zookeys-679-001-g004.jpg" position="float" orientation="portrait" xlink:type="simple" id="oo_139452.jpg"/></fig><supplementary-material xmlns:xlink="http://www.w3.org/1999/xlink" id="S2" position="float" orientation="portrait" xlink:type="simple"><label>Supplementary material 2</label><caption><p>Distribution of <abbrev xlink:title="oxidase subunit I" id="ABBRID0EHOAI" xlink:type="simple">COI</abbrev> haplotypes</p></caption><!--PageBreak--><p>Data type: Genetic data</p><p>Explanation note: Exemplars used in the phylogenetic analyses are in parentheses.</p><media xlink:href="zookeys-679-001-s002.xlsx" mimetype="application" mime-subtype="vnd.openxmlformats-officedocument.spreadsheetml.sheet" position="float" orientation="portrait" xlink:type="simple" id="oo_139456.xlsx"/><permissions><license xlink:type="simple"><license-p>This dataset is made available under the Open Database License (http://opendatacommons.org/licenses/odbl/1.0/). The Open Database License (ODbL) is a license agreement intended to allow users to freely share, modify, and use this Dataset while maintaining this same freedom for others, provided that the original source and author(s) are credited.</license-p></license></permissions><attrib specific-use="authors">Robert Hershler, Hsiu-Ping Liu, Niko Hubbart</attrib></supplementary-material><supplementary-material xmlns:xlink="http://www.w3.org/1999/xlink" id="S3" position="float" orientation="portrait" xlink:type="simple"><label>Supplementary material 3</label><caption><p>Distribution of <abbrev xlink:title="cytochrome B" id="ABBRID0EGPAI" xlink:type="simple">cytB</abbrev> haplotypes</p></caption><p>Data type: Genetic data</p><p>Explanation note: Exemplars used in the phylogenetic analyses are in parentheses.</p><media xlink:href="zookeys-679-001-s003.xlsx" mimetype="application" mime-subtype="vnd.openxmlformats-officedocument.spreadsheetml.sheet" position="float" orientation="portrait" xlink:type="simple" id="oo_139457.xlsx"/><permissions><license xlink:type="simple"><license-p>This dataset is made available under the Open Database License (http://opendatacommons.org/licenses/odbl/1.0/). The Open Database License (ODbL) is a license agreement intended to allow users to freely share, modify, and use this Dataset while maintaining this same freedom for others, provided that the original source and author(s) are credited.</license-p></license></permissions><attrib specific-use="authors">Robert Hershler, Hsiu-Ping Liu, Niko Hubbart</attrib></supplementary-material></tp:treatment-sec><ref-list><ref id="B12"><mixed-citation xmlns:xlink="http://www.w3.org/1999/xlink" xlink:type="simple">
          <person-group><name name-style="western"><surname>Hershler</surname><given-names>R</given-names></name><name name-style="western"><surname>Liu</surname><given-names>H-P</given-names></name><name name-style="western"><surname>Frest</surname><given-names>TJ</given-names></name><name name-style="western"><surname>Johannes</surname><given-names>EJ</given-names></name></person-group> (<year>2007</year>) <article-title>Extensive diversification of pebblesnails (<tp:taxon-name><tp:taxon-name-part taxon-name-part-type="family">Lithoglyphidae</tp:taxon-name-part></tp:taxon-name>: <italic><tp:taxon-name><tp:taxon-name-part taxon-name-part-type="genus">Fluminicola</tp:taxon-name-part></tp:taxon-name></italic>) in the upper Sacramento River basin, northwestern United States.</article-title> <source>Zoological Journal of the Linnean Society of London</source> <volume>149</volume>: <fpage>371</fpage>–<lpage>422</lpage>. <ext-link xlink:type="simple" ext-link-type="doi" xlink:href="10.1111/j.1096-3642.2007.00243.x">https://doi.org/10.1111/j.1096-3642.2007.00243.x</ext-link></mixed-citation></ref><ref id="B5"><mixed-citation xmlns:xlink="http://www.w3.org/1999/xlink" xlink:type="simple">
          <person-group><name name-style="western"><surname>Frest</surname><given-names>TJ</given-names></name><name name-style="western"><surname>Johannes</surname><given-names>EJ</given-names></name></person-group> (<year>1999</year>) <source>Mollusk survey of southwestern Oregon, with emphasis on the Rogue and Umpqua River drainages. Final report for Oregon Natural Heritage Program, Portland, Oregon.</source> <publisher-name>Deixis Consultants</publisher-name>, <publisher-loc>Seattle, Washington</publisher-loc>, <size units="page">278 pp</size>. [+ appendices]</mixed-citation></ref><ref id="B6"><mixed-citation xmlns:xlink="http://www.w3.org/1999/xlink" xlink:type="simple">
          <person-group><name name-style="western"><surname>Frest</surname><given-names>TJ</given-names></name><name name-style="western"><surname>Johannes</surname><given-names>EJ</given-names></name></person-group> (<year>2000</year>) <source>A baseline mollusk survey of southwestern Oregon, with emphasis on the Rogue and Umpqua River drainages. Final report for Oregon Natural Heritage Program, Portland, OR.</source> <publisher-name>Deixis Consultants</publisher-name>, <publisher-loc>Seattle, WA</publisher-loc>, <size units="page">403 pp</size>. [+ appendices]</mixed-citation></ref><ref id="B7"><mixed-citation xmlns:xlink="http://www.w3.org/1999/xlink" xlink:type="simple">
          <person-group><name name-style="western"><surname>Frest</surname><given-names>TJ</given-names></name><name name-style="western"><surname>Johannes</surname><given-names>EJ</given-names></name></person-group> (<year>2004</year>) <source>Grazing effects on springsnails, Cascade-Siskiyou National Monument, Oregon. Final report for World Wildlife Fund, Ashland, OR.</source> <publisher-name>Deixis Consultants</publisher-name>, <publisher-loc>Seattle, WA</publisher-loc>, <size units="page">130 pp</size>.</mixed-citation></ref><ref id="B8"><mixed-citation xmlns:xlink="http://www.w3.org/1999/xlink" xlink:type="simple">
          <person-group><name name-style="western"><surname>Frest</surname><given-names>TJ</given-names></name><name name-style="western"><surname>Johannes</surname><given-names>EJ</given-names></name></person-group> (<year>2005</year>) <source>Springsnails of the Cascade-Siskiyou National Monument and vicinity, Oregon. Final report for World Wildlife Fund, Ashland, OR.</source> <publisher-name>Deixis Consultants</publisher-name>, <publisher-loc>Seattle, WA</publisher-loc>, <size units="page">182 pp</size>.</mixed-citation></ref></ref-list></tp:taxon-treatment>
