# Supplementary material for: Two new species of Fluminicola (Caenogastropoda, Lithoglyphidae) from southwest Oregon, USA, and a range extension for F. multifarius
Source: Zookeys. 2017 Jun 8;(679):1–20. doi: 10.3897/zookeys.679.13472 (PMC5523391; doi:10.3897/zookeys.679.13472)
Supplement: XML Treatment for Fluminicola umpquaensis [file zookeys.679.13472-treatment3.xml]

<!DOCTYPE tp:taxon-treatment
  PUBLIC "-//TaxonX//DTD Taxonomic Treatment Publishing DTD v0 20100105//EN" "tax-treatment-NSO.dtd">
<tp:taxon-treatment xmlns:tp="http://www.plazi.org/taxpub"><tp:treatment-meta><kwd-group><label>Taxon classification</label><kwd><named-content xmlns:xlink="http://www.w3.org/1999/xlink" content-type="kingdom">Animalia</named-content></kwd><kwd><named-content xmlns:xlink="http://www.w3.org/1999/xlink" content-type="clade">Caenogastropoda</named-content></kwd><kwd><named-content xmlns:xlink="http://www.w3.org/1999/xlink" content-type="family">Lithoglyphidae</named-content></kwd></kwd-group><mixed-citation publication-type="journal"><person-group><name><surname>Hershler</surname><given-names>Robert</given-names></name><name><surname>Liu</surname><given-names>Hsiu-Ping</given-names></name><name><surname>Hubbart</surname><given-names>Niko</given-names></name></person-group><article-title>Two new species of <italic><tp:taxon-name><tp:taxon-name-part taxon-name-part-type="genus" reg="Fluminicola">Fluminicola</tp:taxon-name-part></tp:taxon-name></italic> (<tp:taxon-name><tp:taxon-name-part taxon-name-part-type="subclass">Caenogastropoda</tp:taxon-name-part></tp:taxon-name>, <tp:taxon-name><tp:taxon-name-part taxon-name-part-type="family">Lithoglyphidae</tp:taxon-name-part></tp:taxon-name>) from southwest Oregon, USA, and a range extension for <italic><tp:taxon-name><tp:taxon-name-part taxon-name-part-type="genus" reg="Fluminicola">F.</tp:taxon-name-part> <tp:taxon-name-part taxon-name-part-type="species" reg="multifarius">multifarius</tp:taxon-name-part></tp:taxon-name></italic></article-title><source>Zookeys</source><day>8</day><month>6</month><year>2017</year><volume>2017</volume><issue>679</issue><fpage>1</fpage><lpage>20</lpage><pub-id pub-id-type="doi">10.3897/zookeys.679.13472</pub-id></mixed-citation></tp:treatment-meta><tp:nomenclature><tp:taxon-name>
              <tp:taxon-name-part taxon-name-part-type="genus" reg="Fluminicola">Fluminicola</tp:taxon-name-part>
              <tp:taxon-name-part taxon-name-part-type="species" reg="umpquaensis">umpquaensis</tp:taxon-name-part>
              <object-id xmlns:xlink="http://www.w3.org/1999/xlink" content-type="zoobank" xlink:type="simple">http://zoobank.org/7EEF6D2F-5CAB-4CD2-A41C-E1EB8D556EBD</object-id>
            </tp:taxon-name><tp:taxon-authority>Hershler, Liu &amp; Hubbart</tp:taxon-authority><tp:taxon-status xmlns:xlink="http://www.w3.org/1999/xlink" xlink:type="simple">sp. n.</tp:taxon-status><xref ref-type="fig" rid="F4">Figs 4H–I</xref><xref ref-type="fig" rid="F6">, 6</xref><tp:nomenclature-citation-list><tp:nomenclature-citation><tp:taxon-name>
                  <tp:taxon-name-part taxon-name-part-type="genus" reg="Fluminicola">Fluminicola</tp:taxon-name-part> <tp:taxon-name-part taxon-name-part-type="species" reg="virens">virens</tp:taxon-name-part></tp:taxon-name><comment>.–<xref ref-type="bibr" rid="B18">Pilsbry 1899</xref>: 122-123 (in part). <xref ref-type="bibr" rid="B9">Henderson 1929</xref>: 169 (in part). <xref ref-type="bibr" rid="B2">Burch and Tottenham 1980</xref>: 102 (in part).</comment></tp:nomenclature-citation></tp:nomenclature-citation-list></tp:nomenclature><tp:treatment-sec sec-type="Types" id="SECID0EL4AG"><title>Types.</title><p>Holotype, <named-content xmlns:xlink="http://www.w3.org/1999/xlink" content-type="dwc:institutional_code" xlink:type="simple">USNM</named-content> 1144535, Umpqua River at Bunch Bar Access (County), west of OR38 (Umpqua Highway), Douglas County, Oregon, <named-content xmlns:xlink="http://www.w3.org/1999/xlink" content-type="dwc:verbatimCoordinates" xlink:type="simple"><named-content content-type="geo-json" specific-use="{&#34;type&#34;:&#34;Point&#34;,&#34;coordinates&#34;:[-123.667000,43.646200]}" id="NCID0EZ4AG" xlink:type="simple">43.6462°N, 123.6670°W</named-content></named-content>, 9/27/1998, Terrence J. Frest and Edward J. Johannes. Paratypes, <named-content xmlns:xlink="http://www.w3.org/1999/xlink" content-type="dwc:institutional_code" xlink:type="simple">USNM</named-content> 1422224 (a large series of dry shells and alcohol-preserved specimens), from same lot.</p></tp:treatment-sec><tp:treatment-sec sec-type="material" id="SECID0ED5AG"><title>Referred material.</title><p>OREGON. <italic>Jackson County</italic>. <named-content xmlns:xlink="http://www.w3.org/1999/xlink" content-type="dwc:institutional_code" xlink:type="simple">USNM</named-content> 1296909, Umpqua River at Bunch Bar Access, <named-content xmlns:xlink="http://www.w3.org/1999/xlink" content-type="dwc:institutional_code" xlink:type="simple">USNM</named-content> 1296910, Umpqua River at Umpqua County Landing upriver of Sutherlin-Umpqua Road Bridge (Douglas County 9) on east side, north of the mouth of Calapooya Creek, opposite of the town of Umpqua, RM 102.7 (<named-content xmlns:xlink="http://www.w3.org/1999/xlink" content-type="dwc:verbatimCoordinates" xlink:type="simple"><named-content content-type="geo-json" specific-use="{&#34;type&#34;:&#34;Point&#34;,&#34;coordinates&#34;:[-123.467700,43.366100]}" id="NCID0EY5AG" xlink:type="simple">43.3661°N, 123.4677°W</named-content></named-content>), <named-content xmlns:xlink="http://www.w3.org/1999/xlink" content-type="dwc:institutional_code" xlink:type="simple">USNM</named-content> 1296911, east side of Umpqua River at Cleveland Rapids, Cleveland Rapids Park, opposite and northeast of Cleveland (<named-content xmlns:xlink="http://www.w3.org/1999/xlink" content-type="dwc:verbatimCoordinates" xlink:type="simple"><named-content content-type="geo-json" specific-use="{&#34;type&#34;:&#34;Point&#34;,&#34;coordinates&#34;:[-123.470500,43.296600]}" id="NCID0EF6AG" xlink:type="simple">43.2966°N, 123.4705°W</named-content></named-content>), <named-content xmlns:xlink="http://www.w3.org/1999/xlink" content-type="dwc:institutional_code" xlink:type="simple">USNM</named-content> 1144361, <named-content xmlns:xlink="http://www.w3.org/1999/xlink" content-type="dwc:institutional_code" xlink:type="simple">USNM</named-content> 126912, east side of North Umpqua River near boat ramp on west side of Whistlers Bend County Park (<named-content xmlns:xlink="http://www.w3.org/1999/xlink" content-type="dwc:verbatimCoordinates" xlink:type="simple"><named-content content-type="geo-json" specific-use="{&#34;type&#34;:&#34;Point&#34;,&#34;coordinates&#34;:[-123.216800,43.310100]}" id="NCID0EX6AG" xlink:type="simple">43.3101°N, 123.2168°W</named-content></named-content>), <named-content xmlns:xlink="http://www.w3.org/1999/xlink" content-type="dwc:institutional_code" xlink:type="simple">USNM</named-content> 1297138, bedrock shelf and bar on west side of North Umpqua River, ca. 0.48 km southwest of mouth of Swamp Creek (<named-content xmlns:xlink="http://www.w3.org/1999/xlink" content-type="dwc:verbatimCoordinates" xlink:type="simple"><named-content content-type="geo-json" specific-use="{&#34;type&#34;:&#34;Point&#34;,&#34;coordinates&#34;:[-122.869200,43.301500]}" id="NCID0EEABG" xlink:type="simple">43.3015°N, 122.8692°W</named-content></named-content>), <named-content xmlns:xlink="http://www.w3.org/1999/xlink" content-type="dwc:institutional_code" xlink:type="simple">USNM</named-content> 1297139, Myrtle Creek just upstream of OR99 (Myrtle Creek Highway) bridge (<named-content xmlns:xlink="http://www.w3.org/1999/xlink" content-type="dwc:verbatimCoordinates" xlink:type="simple"><named-content content-type="geo-json" specific-use="{&#34;type&#34;:&#34;Point&#34;,&#34;coordinates&#34;:[-123.289000,43.023700]}" id="NCID0ERABG" xlink:type="simple">43.0237°N, 123.2890°W</named-content></named-content>), <named-content xmlns:xlink="http://www.w3.org/1999/xlink" content-type="dwc:institutional_code" xlink:type="simple">USNM</named-content> 1297140, Elk Creek just below confluence of Drew Creek (<named-content xmlns:xlink="http://www.w3.org/1999/xlink" content-type="dwc:verbatimCoordinates" xlink:type="simple"><named-content content-type="geo-json" specific-use="{&#34;type&#34;:&#34;Point&#34;,&#34;coordinates&#34;:[-122.922700,42.890700]}" id="NCID0E5ABG" xlink:type="simple">42.8907°N, 122.9227°W</named-content></named-content>), <named-content xmlns:xlink="http://www.w3.org/1999/xlink" content-type="dwc:institutional_code" xlink:type="simple">USNM</named-content> 1144544, <named-content xmlns:xlink="http://www.w3.org/1999/xlink" content-type="dwc:institutional_code" xlink:type="simple">USNM</named-content> 1297141, Elk Creek just south of bridge of Callahan Creek Road (FS3230), west and below Tiller Trail Highway (Douglas Co. 1, OR227) (<named-content xmlns:xlink="http://www.w3.org/1999/xlink" content-type="dwc:verbatimCoordinates" xlink:type="simple"><named-content content-type="geo-json" specific-use="{&#34;type&#34;:&#34;Point&#34;,&#34;coordinates&#34;:[-122.930800,42.897300]}" id="NCID0EQBBG" xlink:type="simple">42.8973°N, 122.9308°W</named-content></named-content>), <named-content xmlns:xlink="http://www.w3.org/1999/xlink" content-type="dwc:institutional_code" xlink:type="simple">USNM</named-content> 1144751, Pass Creek at site of Comstock in Pass Creek County Park, west side of I-5 off exit 164 (<named-content xmlns:xlink="http://www.w3.org/1999/xlink" content-type="dwc:verbatimCoordinates" xlink:type="simple"><named-content content-type="geo-json" specific-use="{&#34;type&#34;:&#34;Point&#34;,&#34;coordinates&#34;:[-123.207600,43.718600]}" id="NCID0E4BBG" xlink:type="simple">43.7186°N, 123.2076°W</named-content></named-content>), <named-content xmlns:xlink="http://www.w3.org/1999/xlink" content-type="dwc:institutional_code" xlink:type="simple">USNM</named-content> 1144360, <named-content xmlns:xlink="http://www.w3.org/1999/xlink" content-type="dwc:institutional_code" xlink:type="simple">USNM</named-content> 1144656, south side of North Umpqua River at John P. Amacher Park, under and down river of railroad bridge west of I-5 and Winchester (<named-content xmlns:xlink="http://www.w3.org/1999/xlink" content-type="dwc:verbatimCoordinates" xlink:type="simple"><named-content content-type="geo-json" specific-use="{&#34;type&#34;:&#34;Point&#34;,&#34;coordinates&#34;:[-123.355700,43.279600]}" id="NCID0EPCBG" xlink:type="simple">43.2796°N, 123.3557°W</named-content></named-content>), <named-content xmlns:xlink="http://www.w3.org/1999/xlink" content-type="dwc:institutional_code" xlink:type="simple">USNM</named-content> 1144726, west side of North Umpqua River at and 0.32 km upstream of Chris Hestness Landing (<named-content xmlns:xlink="http://www.w3.org/1999/xlink" content-type="dwc:verbatimCoordinates" xlink:type="simple"><named-content content-type="geo-json" specific-use="{&#34;type&#34;:&#34;Point&#34;,&#34;coordinates&#34;:[-123.167400,43.284300]}" id="NCID0E3CBG" xlink:type="simple">43.2843°N, 123.1674°W</named-content></named-content>), <named-content xmlns:xlink="http://www.w3.org/1999/xlink" content-type="dwc:institutional_code" xlink:type="simple">USNM</named-content> 1144730, Umpqua River at Umpqua County Landing upriver of Sutherlin-Umpqua Road Bridge (Douglas County 9) on east side, north of the mouth of Calapooya Creek, opposite of Umpqua (<named-content xmlns:xlink="http://www.w3.org/1999/xlink" content-type="dwc:verbatimCoordinates" xlink:type="simple"><named-content content-type="geo-json" specific-use="{&#34;type&#34;:&#34;Point&#34;,&#34;coordinates&#34;:[-123.466500,43.364300]}" id="NCID0EJDBG" xlink:type="simple">43.3643°N, 123.4665°W</named-content></named-content>), <named-content xmlns:xlink="http://www.w3.org/1999/xlink" content-type="dwc:institutional_code" xlink:type="simple">USNM</named-content> <!--PageBreak-->1144736, east side of Umpqua River at Cleveland Rapids, Cleveland Rapids Park, opposite and northeast of Cleveland (<named-content xmlns:xlink="http://www.w3.org/1999/xlink" content-type="dwc:verbatimCoordinates" xlink:type="simple"><named-content content-type="geo-json" specific-use="{&#34;type&#34;:&#34;Point&#34;,&#34;coordinates&#34;:[-123.468600,43.297200]}" id="NCID0EYDBG" xlink:type="simple">43.2972°N, 123.4686°W</named-content></named-content>), <named-content xmlns:xlink="http://www.w3.org/1999/xlink" content-type="dwc:institutional_code" xlink:type="simple">USNM</named-content> 1144748, Myrtle Creek just upstream of OR99 (Myrtle Creek Highway) bridge (<named-content xmlns:xlink="http://www.w3.org/1999/xlink" content-type="dwc:verbatimCoordinates" xlink:type="simple"><named-content content-type="geo-json" specific-use="{&#34;type&#34;:&#34;Point&#34;,&#34;coordinates&#34;:[-123.287100,43.022000]}" id="NCID0EFEBG" xlink:type="simple">43.0220°N, <!--PageBreak-->123.2871°W</named-content></named-content>), <named-content xmlns:xlink="http://www.w3.org/1999/xlink" content-type="dwc:institutional_code" xlink:type="simple">USNM</named-content> 1144371, <named-content xmlns:xlink="http://www.w3.org/1999/xlink" content-type="dwc:institutional_code" xlink:type="simple">USNM</named-content> 1144948, west side of South Umpqua River, east of I-5 and north of OR99 (Myrtle Creek Highway) Bridge, west of town of Myrtle Creek (<named-content xmlns:xlink="http://www.w3.org/1999/xlink" content-type="dwc:verbatimCoordinates" xlink:type="simple"><named-content content-type="geo-json" specific-use="{&#34;type&#34;:&#34;Point&#34;,&#34;coordinates&#34;:[-123.295400,43.023800]}" id="NCID0E1EBG" xlink:type="simple">43.0238°N, 123.2954°W</named-content></named-content>), <named-content xmlns:xlink="http://www.w3.org/1999/xlink" content-type="dwc:institutional_code" xlink:type="simple">USNM</named-content> 1144372, South Myrtle Creek, ca. 2.82 km from junction with North Myrtle Creek, below Days Creek Road (<named-content xmlns:xlink="http://www.w3.org/1999/xlink" content-type="dwc:verbatimCoordinates" xlink:type="simple"><named-content content-type="geo-json" specific-use="{&#34;type&#34;:&#34;Point&#34;,&#34;coordinates&#34;:[-123.266600,43.017600]}" id="NCID0EHFBG" xlink:type="simple">43.0176°N, 123.2666°W</named-content></named-content>), <named-content xmlns:xlink="http://www.w3.org/1999/xlink" content-type="dwc:institutional_code" xlink:type="simple">USNM</named-content> 1144473, north side of South Umpqua River just upstream (east) of mouth of Dumont Creek at Dumont Creek Campground (<named-content xmlns:xlink="http://www.w3.org/1999/xlink" content-type="dwc:verbatimCoordinates" xlink:type="simple"><named-content content-type="geo-json" specific-use="{&#34;type&#34;:&#34;Point&#34;,&#34;coordinates&#34;:[-122.801000,43.033700]}" id="NCID0EUFBG" xlink:type="simple">43.0337°N, 122.8010°W</named-content></named-content>), <named-content xmlns:xlink="http://www.w3.org/1999/xlink" content-type="dwc:institutional_code" xlink:type="simple">USNM</named-content> 1144545, Umpqua River on south side, Scottsburg County Park boat ramp (upstream side), southwest of Scottsburg (<named-content xmlns:xlink="http://www.w3.org/1999/xlink" content-type="dwc:verbatimCoordinates" xlink:type="simple"><named-content content-type="geo-json" specific-use="{&#34;type&#34;:&#34;Point&#34;,&#34;coordinates&#34;:[-123.837700,43.648000]}" id="NCID0EBGBG" xlink:type="simple">43.6480°N, 123.8377°W</named-content></named-content>), <named-content xmlns:xlink="http://www.w3.org/1999/xlink" content-type="dwc:institutional_code" xlink:type="simple">USNM</named-content> 1144546, <named-content xmlns:xlink="http://www.w3.org/1999/xlink" content-type="dwc:institutional_code" xlink:type="simple">USNM</named-content> 1144995, Cow Creek at mouth of Salt Creek, west of Cow Creek Road (Douglas Co. 39), east of Byers (<named-content xmlns:xlink="http://www.w3.org/1999/xlink" content-type="dwc:verbatimCoordinates" xlink:type="simple"><named-content content-type="geo-json" specific-use="{&#34;type&#34;:&#34;Point&#34;,&#34;coordinates&#34;:[-123.489700,42.924000]}" id="NCID0ETGBG" xlink:type="simple">42.9240°N, 123.4897°W</named-content></named-content>), <named-content xmlns:xlink="http://www.w3.org/1999/xlink" content-type="dwc:institutional_code" xlink:type="simple">BellMNH</named-content> uncat., North Umpqua River at fish traps above Ideyld (<named-content xmlns:xlink="http://www.w3.org/1999/xlink" content-type="dwc:verbatimCoordinates" xlink:type="simple"><named-content content-type="geo-json" specific-use="{&#34;type&#34;:&#34;Point&#34;,&#34;coordinates&#34;:[-123.024800,43.322000]}" id="NCID0EAHBG" xlink:type="simple">43.3220°N, 123.0248°W</named-content></named-content>), <named-content xmlns:xlink="http://www.w3.org/1999/xlink" content-type="dwc:institutional_code" xlink:type="simple">BellMNH</named-content> uncat., North Umpqua River, Glide (<named-content xmlns:xlink="http://www.w3.org/1999/xlink" content-type="dwc:verbatimCoordinates" xlink:type="simple"><named-content content-type="geo-json" specific-use="{&#34;type&#34;:&#34;Point&#34;,&#34;coordinates&#34;:[-123.101000,43.302000]}" id="NCID0ENHBG" xlink:type="simple">43.302°N, 123.101°W</named-content></named-content>), <named-content xmlns:xlink="http://www.w3.org/1999/xlink" content-type="dwc:institutional_code" xlink:type="simple">BellMNH</named-content> uncat., forks of Umpqua River below Roseburg, <named-content xmlns:xlink="http://www.w3.org/1999/xlink" content-type="dwc:institutional_code" xlink:type="simple">BellMNH</named-content> uncat., North Umpqua River at Winchester (<named-content xmlns:xlink="http://www.w3.org/1999/xlink" content-type="dwc:verbatimCoordinates" xlink:type="simple"><named-content content-type="geo-json" specific-use="{&#34;type&#34;:&#34;Point&#34;,&#34;coordinates&#34;:[-123.355000,43.282000]}" id="NCID0E6HBG" xlink:type="simple">43.282°N, 123.355°W</named-content></named-content>), <named-content xmlns:xlink="http://www.w3.org/1999/xlink" content-type="dwc:institutional_code" xlink:type="simple">BellMNH</named-content> uncat., North Umpqua River near Glide, <named-content xmlns:xlink="http://www.w3.org/1999/xlink" content-type="dwc:institutional_code" xlink:type="simple">BellMNH</named-content> uncat., South Umpqua River near Canyonsville, <named-content xmlns:xlink="http://www.w3.org/1999/xlink" content-type="dwc:institutional_code" xlink:type="simple">BellMNH</named-content> uncat., Umpqua River, Basket Point, <named-content xmlns:xlink="http://www.w3.org/1999/xlink" content-type="dwc:institutional_code" xlink:type="simple">BellMNH</named-content> uncat., Umpqua River, Elkton (<named-content xmlns:xlink="http://www.w3.org/1999/xlink" content-type="dwc:verbatimCoordinates" xlink:type="simple"><named-content content-type="geo-json" specific-use="{&#34;type&#34;:&#34;Point&#34;,&#34;coordinates&#34;:[-123.570000,43.635000]}" id="NCID0E2IBG" xlink:type="simple">43.635°N, 123.570°W</named-content></named-content>).</p></tp:treatment-sec><tp:treatment-sec sec-type="diagnosis" id="SECID0EAJBG"><title>Diagnosis.</title><p>A large <italic><tp:taxon-name><tp:taxon-name-part taxon-name-part-type="genus" reg="Fluminicola">Fluminicola</tp:taxon-name-part></tp:taxon-name></italic> (maximum shell height, 9.5 mm) having a conical shell with eroded spire and a broad, little tapered penis. Differs from closely related <italic><tp:taxon-name><tp:taxon-name-part taxon-name-part-type="genus" reg="Fluminicola">F.</tp:taxon-name-part> <tp:taxon-name-part taxon-name-part-type="species" reg="gustafsoni">gustafsoni</tp:taxon-name-part></tp:taxon-name></italic> and <italic><tp:taxon-name><tp:taxon-name-part taxon-name-part-type="genus" reg="Fluminicola">F.</tp:taxon-name-part> <tp:taxon-name-part taxon-name-part-type="species" reg="virens">virens</tp:taxon-name-part></tp:taxon-name></italic> in its reniform-shaped bursa copulatrix and in its mtDNA sequences. Further differentiated from <italic><tp:taxon-name><tp:taxon-name-part taxon-name-part-type="genus" reg="Fluminicola">F.</tp:taxon-name-part> <tp:taxon-name-part taxon-name-part-type="species" reg="gustafsoni">gustafsoni</tp:taxon-name-part></tp:taxon-name></italic> by its more elongate shell, longer outer wing of the lateral radular teeth, and smaller seminal receptacle; and from <italic><tp:taxon-name><tp:taxon-name-part taxon-name-part-type="genus" reg="Fluminicola">F.</tp:taxon-name-part> <tp:taxon-name-part taxon-name-part-type="species" reg="virens">virens</tp:taxon-name-part></tp:taxon-name></italic> by its more convex shell whorls and longer bursal duct.</p></tp:treatment-sec><tp:treatment-sec sec-type="description" id="SECID0EZKBG"><title>Description.</title><p>Shell (Fig. <xref ref-type="fig" rid="F6">6A–C</xref>) conical, spire usually eroded, whorls &gt;3.5. Teleoconch whorls medium convex, narrowly shouldered. Aperture ovate, slightly angled above; inner lip complete, thickened. Outer lip thin, prosocline. Umbilicus absent. Shell white, periostracum tan or olive. Shell measurements and whorl count data are summarized in Table <xref ref-type="table" rid="T2">2</xref>.</p><fig id="F6" position="float" orientation="portrait"><label>Figure 6.</label><caption><p>Shells, opercula and radula, <italic><tp:taxon-name><tp:taxon-name-part taxon-name-part-type="genus" reg="Fluminicola">F.</tp:taxon-name-part> <tp:taxon-name-part taxon-name-part-type="species" reg="umpquaensis">umpquaensis</tp:taxon-name-part></tp:taxon-name></italic>, sp. n. <bold>A</bold> Holotype, <named-content xmlns:xlink="http://www.w3.org/1999/xlink" content-type="dwc:institutional_code" xlink:type="simple">USNM</named-content> 1144535 <bold>B</bold> Shell, <named-content xmlns:xlink="http://www.w3.org/1999/xlink" content-type="dwc:institutional_code" xlink:type="simple">USNM</named-content> 1144736 <bold>C</bold> Shell, <named-content xmlns:xlink="http://www.w3.org/1999/xlink" content-type="dwc:institutional_code" xlink:type="simple">USNM</named-content> 1144371 <bold>D, E</bold> Opercula (outer, inner sides), <named-content xmlns:xlink="http://www.w3.org/1999/xlink" content-type="dwc:institutional_code" xlink:type="simple">USNM</named-content> 114535 <bold>F</bold> Portion of radular ribbon, <named-content xmlns:xlink="http://www.w3.org/1999/xlink" content-type="dwc:institutional_code" xlink:type="simple">USNM</named-content> 1422224 <bold>G</bold> Central teeth, <named-content xmlns:xlink="http://www.w3.org/1999/xlink" content-type="dwc:institutional_code" xlink:type="simple">USNM</named-content> 1422224 <bold>H</bold> Lateral teeth, <named-content xmlns:xlink="http://www.w3.org/1999/xlink" content-type="dwc:institutional_code" xlink:type="simple">USNM</named-content> 1422224. Scale bars: <bold>A–E</bold>, 1.0 mm; <bold>F</bold>, 100 µm; <bold>G–H</bold>, 10 µm.</p></caption><graphic xmlns:xlink="http://www.w3.org/1999/xlink" xlink:href="zookeys-679-001-g006.jpg" position="float" orientation="portrait" xlink:type="simple" id="oo_139454.jpg"/></fig><table-wrap id="T2" position="float" orientation="portrait"><label>Table 2.</label><caption><p>Shell parameters for <italic><tp:taxon-name><tp:taxon-name-part taxon-name-part-type="genus" reg="Fluminicola">F.</tp:taxon-name-part> <tp:taxon-name-part taxon-name-part-type="species" reg="umpquaensis">umpquaensis</tp:taxon-name-part></tp:taxon-name></italic>. Measurements are in mm.</p></caption><table id="TID0EXJAG" rules="all"><tbody><tr><th rowspan="1" colspan="1"/><th rowspan="1" colspan="1">
                      <abbrev xmlns:xlink="http://www.w3.org/1999/xlink" xlink:title="height of the entire shell" id="ABBRID0EWOBG" xlink:type="simple">SH</abbrev>
                    </th><th rowspan="1" colspan="1">
                      <abbrev xmlns:xlink="http://www.w3.org/1999/xlink" xlink:title="width of the entire shell" id="ABBRID0E5OBG" xlink:type="simple">SW</abbrev>
                    </th><th rowspan="1" colspan="1">
                      <abbrev xmlns:xlink="http://www.w3.org/1999/xlink" xlink:title="height of the body whorl" id="ABBRID0EGPBG" xlink:type="simple">HBW</abbrev>
                    </th><th rowspan="1" colspan="1">
                      <abbrev xmlns:xlink="http://www.w3.org/1999/xlink" xlink:title="width of the body whorl" id="ABBRID0EOPBG" xlink:type="simple">WBW</abbrev>
                    </th><th rowspan="1" colspan="1">
                      <abbrev xmlns:xlink="http://www.w3.org/1999/xlink" xlink:title="aperture height" id="ABBRID0EWPBG" xlink:type="simple">AH</abbrev>
                    </th><th rowspan="1" colspan="1">
                      <abbrev xmlns:xlink="http://www.w3.org/1999/xlink" xlink:title="aperture width" id="ABBRID0E5PBG" xlink:type="simple">AW</abbrev>
                    </th></tr><tr><td rowspan="1" colspan="7">Holotype, <named-content xmlns:xlink="http://www.w3.org/1999/xlink" content-type="dwc:institutional_code" xlink:type="simple">USNM</named-content> 1144535</td></tr><tr><td rowspan="1" colspan="1"/><td rowspan="1" colspan="1">7.77</td><td rowspan="1" colspan="1">5.97</td><td rowspan="1" colspan="1">6.64</td><td rowspan="1" colspan="1">4.93</td><td rowspan="1" colspan="1">4.39</td><td rowspan="1" colspan="1">3.88</td></tr><tr><td rowspan="1" colspan="7">Paratypes, <named-content xmlns:xlink="http://www.w3.org/1999/xlink" content-type="dwc:institutional_code" xlink:type="simple">USNM</named-content> 1422224 (<italic>N</italic> = 10)</td></tr><tr><td rowspan="1" colspan="1">Mean</td><td rowspan="1" colspan="1">7.37</td><td rowspan="1" colspan="1">5.71</td><td rowspan="1" colspan="1">6.57</td><td rowspan="1" colspan="1">4.91</td><td rowspan="1" colspan="1">4.24</td><td rowspan="1" colspan="1">3.80</td></tr><tr><td rowspan="1" colspan="1">S.D.</td><td rowspan="1" colspan="1">0.36</td><td rowspan="1" colspan="1">0.35</td><td rowspan="1" colspan="1">0.28</td><td rowspan="1" colspan="1">0.33</td><td rowspan="1" colspan="1">0.22</td><td rowspan="1" colspan="1">0.22</td></tr><tr><td rowspan="1" colspan="1">Range</td><td rowspan="1" colspan="1">6.89–7.96</td><td rowspan="1" colspan="1">5.37–6.48</td><td rowspan="1" colspan="1">6.21–7.25</td><td rowspan="1" colspan="1">4.59–5.73</td><td rowspan="1" colspan="1">3.89–4.59</td><td rowspan="1" colspan="1">3.56–4.29</td></tr></tbody></table></table-wrap><p>Operculum (Fig. <xref ref-type="fig" rid="F6">6D–E</xref>) as for genus; inner side smooth. Radula (Fig. <xref ref-type="fig" rid="F6">6F–H</xref>) as for genus; dorsal edge of central teeth concave, lateral cusps four–five, basal cusp two–four. Lateral teeth having three–six cusps on inner side and four–six cusps on outer side; length of outer wing 180–200% length of cutting edge. Inner marginal teeth with 13–18 cusps, outer marginal teeth with 11–17 cusps. Radula data are from <named-content xmlns:xlink="http://www.w3.org/1999/xlink" content-type="dwc:institutional_code" xlink:type="simple">USNM</named-content> 1422224.</p><p>Head-foot rather lightly pigmented, cephalic tentacles with central brown longitudinal stripe along length. Pallial roof, visceral coil dark brown, almost black. Penis having dense core of internal black pigment along penial duct. Ctenidial filaments 34–36 (<italic>N</italic> = 5), lateral surfaces ridged. Glandular oviduct and associated structures shown in Figure <xref ref-type="fig" rid="F4">4H–I</xref>. Coiled oviduct vertical or posterior-oblique, proximal arm kinked. Bursa copulatrix medium-sized, reniform, largely overlapped by albumen gland. Bursal duct about twice as long as bursa copulatrix, very narrow. Seminal receptacle small, sac-like, completely overlapped by albumen gland. Albumen gland having short pallial component. Capsule gland slightly shorter than albumen gland, composed of two glandular <!--PageBreak-->zones. Genital aperture a small, sub-terminal pore. Penis (Fig. <xref ref-type="fig" rid="F4">4J</xref>) large, straight, broad, little tapered, distally rounded, deeply folded along most of length. Penial duct near centrally positioned, rather wide, undulating along entire length, opening through small terminal papilla.</p></tp:treatment-sec><tp:treatment-sec sec-type="etymology" id="SECID0ENUBG"><title>Etymology.</title><p>The species name is an adjectival geographic epithet referring to the distribution of this pebblesnail in the Umpqua River basin.</p></tp:treatment-sec><tp:treatment-sec sec-type="distribution" id="SECID0ESUBG"><title>Distribution.</title><p>
              <italic><tp:taxon-name><tp:taxon-name-part taxon-name-part-type="genus" reg="Fluminicola">Fluminicola</tp:taxon-name-part> <tp:taxon-name-part taxon-name-part-type="species" reg="umpquaensis">umpquaensis</tp:taxon-name-part></tp:taxon-name></italic> is widely ranging in the Umpqua River basin, and is distributed in riverine habitats as well as springs and streams.</p></tp:treatment-sec><tp:treatment-sec sec-type="remarks" id="SECID0EDVBG"><title>Remarks.</title><p>As mentioned above, the smaller of the two divergent <italic><tp:taxon-name><tp:taxon-name-part taxon-name-part-type="genus" reg="Fluminicola">Fluminicola</tp:taxon-name-part></tp:taxon-name></italic> clades (containing <italic><tp:taxon-name><tp:taxon-name-part taxon-name-part-type="genus" reg="Fluminicola">F.</tp:taxon-name-part> <tp:taxon-name-part taxon-name-part-type="species" reg="gustafsoni">gustafsoni</tp:taxon-name-part></tp:taxon-name></italic> and <italic><tp:taxon-name><tp:taxon-name-part taxon-name-part-type="genus" reg="Fluminicola">F.</tp:taxon-name-part> <tp:taxon-name-part taxon-name-part-type="species" reg="virens">virens</tp:taxon-name-part></tp:taxon-name></italic>) was previously confined to the Columbia River basin (<xref ref-type="bibr" rid="B13">Hershler and Liu 2012</xref>). <italic><tp:taxon-name><tp:taxon-name-part taxon-name-part-type="genus" reg="Fluminicola">Fluminicola</tp:taxon-name-part> <tp:taxon-name-part taxon-name-part-type="species" reg="umpquaensis">umpquaensis</tp:taxon-name-part></tp:taxon-name></italic> extends the geographic range of this lineage &gt;200 km southward from the lower Columbia River. Eight <abbrev xmlns:xlink="http://www.w3.org/1999/xlink" xlink:title="oxidase subunit I" id="ABBRID0EVWBG" xlink:type="simple">COI</abbrev> haplotypes and 11 <abbrev xmlns:xlink="http://www.w3.org/1999/xlink" xlink:title="cytochrome B" id="ABBRID0EZWBG" xlink:type="simple">cytB</abbrev> haplotypes were detected in the sequenced specimens of <italic><tp:taxon-name><tp:taxon-name-part taxon-name-part-type="genus" reg="Fluminicola">F.</tp:taxon-name-part> <tp:taxon-name-part taxon-name-part-type="species" reg="umpquaensis">umpquaensis</tp:taxon-name-part></tp:taxon-name></italic> (Suppl. material <xref ref-type="supplementary-material" rid="S2">2</xref>–<xref ref-type="supplementary-material" rid="S3">3</xref>, respectively).</p><p>Populations identified herein as <italic><tp:taxon-name><tp:taxon-name-part taxon-name-part-type="genus" reg="Fluminicola">F.</tp:taxon-name-part> <tp:taxon-name-part taxon-name-part-type="species" reg="umpquaensis">umpquaensis</tp:taxon-name-part></tp:taxon-name></italic> were referred to as the Jade pebblesnail by <xref ref-type="bibr" rid="B6">Frest and Johannes (2000</xref>:182). We propose that this common name continue to be applied to this species.</p></tp:treatment-sec><tp:treatment-sec><!--Section generated to contain objects referenced in tp:taxon-treatment.--><fig id="F4" position="float" orientation="portrait"><label>Figure 4.</label><caption><p>Reproductive anatomy. <bold>A–D</bold> <italic><tp:taxon-name><tp:taxon-name-part taxon-name-part-type="genus" reg="Fluminicola">F.</tp:taxon-name-part> <tp:taxon-name-part taxon-name-part-type="species" reg="multifarius">multifarius</tp:taxon-name-part></tp:taxon-name></italic> <bold>A, B, D</bold> <named-content xmlns:xlink="http://www.w3.org/1999/xlink" content-type="dwc:institutional_code" xlink:type="simple">USNM</named-content> 1144567, <bold>C</bold> <named-content xmlns:xlink="http://www.w3.org/1999/xlink" content-type="dwc:institutional_code" xlink:type="simple">USNM</named-content> 1070753 <bold>E–G</bold> <italic><tp:taxon-name><tp:taxon-name-part taxon-name-part-type="genus" reg="Fluminicola">F.</tp:taxon-name-part> <tp:taxon-name-part taxon-name-part-type="species" reg="fresti">fresti</tp:taxon-name-part></tp:taxon-name></italic>, sp.n., <named-content xmlns:xlink="http://www.w3.org/1999/xlink" content-type="dwc:institutional_code" xlink:type="simple">USNM</named-content> 1422223 <bold>H–J</bold> <italic><tp:taxon-name><tp:taxon-name-part taxon-name-part-type="genus" reg="Fluminicola">F.</tp:taxon-name-part> <tp:taxon-name-part taxon-name-part-type="species" reg="umpquaensis">umpquaensis</tp:taxon-name-part></tp:taxon-name></italic>, sp. n., <named-content xmlns:xlink="http://www.w3.org/1999/xlink" content-type="dwc:institutional_code" xlink:type="simple">USNM</named-content> 1144736. <bold>A, E, G</bold> Female glandular oviduct and associated structures (viewed from left side) <bold>B, C, F, I</bold> Bursa copulatrix and seminal receptacle, <bold>D, G, J</bold> Penis, dorsal surface. The bursa copulatrix and seminal receptacle of type material of <italic><tp:taxon-name><tp:taxon-name-part taxon-name-part-type="genus" reg="Fluminicola">F.</tp:taxon-name-part> <tp:taxon-name-part taxon-name-part-type="species" reg="multifarius">multifarius</tp:taxon-name-part></tp:taxon-name></italic> (<bold>C</bold>), which was not illustrated by <xref ref-type="bibr" rid="B12">Hershler et al. (2007)</xref>, is shown for comparative purposes. Scale bars, 500 µm. <bold>Ag</bold> albumen gland <bold>Bu</bold> bursa copulatrix <bold>Cg</bold> capsule gland <bold>Cov</bold> coiled oviduct <bold>Dsr</bold> seminal receptacle duct <bold>Ga</bold> genital aperture <bold>Pd</bold> penial duct <bold>Pw</bold> posterior wall of pallial cavity <bold>Sr</bold> seminal receptacle <bold>Vc</bold> ventral channel of capsule gland.</p></caption><graphic xmlns:xlink="http://www.w3.org/1999/xlink" xlink:href="zookeys-679-001-g004.jpg" position="float" orientation="portrait" xlink:type="simple" id="oo_139452.jpg"/></fig><supplementary-material xmlns:xlink="http://www.w3.org/1999/xlink" id="S2" position="float" orientation="portrait" xlink:type="simple"><label>Supplementary material 2</label><caption><p>Distribution of <abbrev xlink:title="oxidase subunit I" id="ABBRID0EHOAI" xlink:type="simple">COI</abbrev> haplotypes</p></caption><!--PageBreak--><p>Data type: Genetic data</p><p>Explanation note: Exemplars used in the phylogenetic analyses are in parentheses.</p><media xlink:href="zookeys-679-001-s002.xlsx" mimetype="application" mime-subtype="vnd.openxmlformats-officedocument.spreadsheetml.sheet" position="float" orientation="portrait" xlink:type="simple" id="oo_139456.xlsx"/><permissions><license xlink:type="simple"><license-p>This dataset is made available under the Open Database License (http://opendatacommons.org/licenses/odbl/1.0/). The Open Database License (ODbL) is a license agreement intended to allow users to freely share, modify, and use this Dataset while maintaining this same freedom for others, provided that the original source and author(s) are credited.</license-p></license></permissions><attrib specific-use="authors">Robert Hershler, Hsiu-Ping Liu, Niko Hubbart</attrib></supplementary-material><supplementary-material xmlns:xlink="http://www.w3.org/1999/xlink" id="S3" position="float" orientation="portrait" xlink:type="simple"><label>Supplementary material 3</label><caption><p>Distribution of <abbrev xlink:title="cytochrome B" id="ABBRID0EGPAI" xlink:type="simple">cytB</abbrev> haplotypes</p></caption><p>Data type: Genetic data</p><p>Explanation note: Exemplars used in the phylogenetic analyses are in parentheses.</p><media xlink:href="zookeys-679-001-s003.xlsx" mimetype="application" mime-subtype="vnd.openxmlformats-officedocument.spreadsheetml.sheet" position="float" orientation="portrait" xlink:type="simple" id="oo_139457.xlsx"/><permissions><license xlink:type="simple"><license-p>This dataset is made available under the Open Database License (http://opendatacommons.org/licenses/odbl/1.0/). The Open Database License (ODbL) is a license agreement intended to allow users to freely share, modify, and use this Dataset while maintaining this same freedom for others, provided that the original source and author(s) are credited.</license-p></license></permissions><attrib specific-use="authors">Robert Hershler, Hsiu-Ping Liu, Niko Hubbart</attrib></supplementary-material></tp:treatment-sec><ref-list><ref id="B12"><mixed-citation xmlns:xlink="http://www.w3.org/1999/xlink" xlink:type="simple">
          <person-group><name name-style="western"><surname>Hershler</surname><given-names>R</given-names></name><name name-style="western"><surname>Liu</surname><given-names>H-P</given-names></name><name name-style="western"><surname>Frest</surname><given-names>TJ</given-names></name><name name-style="western"><surname>Johannes</surname><given-names>EJ</given-names></name></person-group> (<year>2007</year>) <article-title>Extensive diversification of pebblesnails (<tp:taxon-name><tp:taxon-name-part taxon-name-part-type="family">Lithoglyphidae</tp:taxon-name-part></tp:taxon-name>: <italic><tp:taxon-name><tp:taxon-name-part taxon-name-part-type="genus">Fluminicola</tp:taxon-name-part></tp:taxon-name></italic>) in the upper Sacramento River basin, northwestern United States.</article-title> <source>Zoological Journal of the Linnean Society of London</source> <volume>149</volume>: <fpage>371</fpage>–<lpage>422</lpage>. <ext-link xlink:type="simple" ext-link-type="doi" xlink:href="10.1111/j.1096-3642.2007.00243.x">https://doi.org/10.1111/j.1096-3642.2007.00243.x</ext-link></mixed-citation></ref><ref id="B18"><mixed-citation xmlns:xlink="http://www.w3.org/1999/xlink" xlink:type="simple">
          <person-group><name name-style="western"><surname>Pilsbry</surname><given-names>HA</given-names></name></person-group> (<year>1899</year>) <article-title>Catalogue of the <tp:taxon-name><tp:taxon-name-part taxon-name-part-type="family">Amnicolidae</tp:taxon-name-part></tp:taxon-name> of the western United States.</article-title> <source>Nautilus</source> <volume>12</volume>: <fpage>121</fpage>–<lpage>127</lpage>.</mixed-citation></ref><ref id="B9"><mixed-citation xmlns:xlink="http://www.w3.org/1999/xlink" xlink:type="simple">
          <person-group><name name-style="western"><surname>Henderson</surname><given-names>J</given-names></name></person-group> (<year>1929</year>) <article-title>Non-marine <tp:taxon-name><tp:taxon-name-part taxon-name-part-type="phylum">Mollusca</tp:taxon-name-part></tp:taxon-name> of Oregon and Washington.</article-title> <source>University of Colorado Studies</source> <volume>17</volume>: <fpage>47</fpage>–<lpage>190</lpage>.</mixed-citation></ref><ref id="B2"><mixed-citation xmlns:xlink="http://www.w3.org/1999/xlink" xlink:type="simple">
          <person-group><name name-style="western"><surname>Burch</surname><given-names>JB</given-names></name><name name-style="western"><surname>Tottenham</surname><given-names>JL</given-names></name></person-group> (<year>1980</year>) <article-title>North American freshwater snails. Species list, ranges and illustrations.</article-title> <source>Walkerana</source> <volume>3</volume>: <fpage>81</fpage>–<lpage>215</lpage>.</mixed-citation></ref><ref id="B13"><mixed-citation xmlns:xlink="http://www.w3.org/1999/xlink" xlink:type="simple">
          <person-group><name name-style="western"><surname>Hershler</surname><given-names>R</given-names></name><name name-style="western"><surname>Liu</surname><given-names>H-P</given-names></name></person-group> (<year>2012</year>) <article-title>Molecular phylogeny of the western North American pebblesnails, genus <italic><tp:taxon-name><tp:taxon-name-part taxon-name-part-type="genus">Fluminicola</tp:taxon-name-part></tp:taxon-name></italic> (<tp:taxon-name><tp:taxon-name-part taxon-name-part-type="superfamily">Rissooidea</tp:taxon-name-part></tp:taxon-name>: <tp:taxon-name><tp:taxon-name-part taxon-name-part-type="family">Lithoglyphidae</tp:taxon-name-part></tp:taxon-name>), with description of a new species.</article-title> <source>Journal of Molluscan Studies</source> <volume>78</volume>: <fpage>321</fpage>–<lpage>329</lpage>. <ext-link xlink:type="simple" ext-link-type="doi" xlink:href="10.1093/mollus/eys017">https://doi.org/10.1093/mollus/eys017</ext-link></mixed-citation></ref><ref id="B6"><mixed-citation xmlns:xlink="http://www.w3.org/1999/xlink" xlink:type="simple">
          <person-group><name name-style="western"><surname>Frest</surname><given-names>TJ</given-names></name><name name-style="western"><surname>Johannes</surname><given-names>EJ</given-names></name></person-group> (<year>2000</year>) <source>A baseline mollusk survey of southwestern Oregon, with emphasis on the Rogue and Umpqua River drainages. Final report for Oregon Natural Heritage Program, Portland, OR.</source> <publisher-name>Deixis Consultants</publisher-name>, <publisher-loc>Seattle, WA</publisher-loc>, <size units="page">403 pp</size>. [+ appendices]</mixed-citation></ref></ref-list></tp:taxon-treatment>
