# Supplementary material for: Two new species of Fluminicola (Caenogastropoda, Lithoglyphidae) from southwest Oregon, USA, and a range extension for F. multifarius
Source: Zookeys. 2017 Jun 8;(679):1–20. doi: 10.3897/zookeys.679.13472 (PMC5523391; doi:10.3897/zookeys.679.13472)
Supplement: Supplementary material 1 — Sample codes, locality details (voucher numbers for newly sequenced specimens in parentheses), and GenBank accession numbers for COI and cytB sequences [file zookeys-679-001-s001.xlsx]

## Sheet: Sheet1
Species	Code	Locality	GenBank #
			COI	cytB
Fluminicola multifarius	RU-27	Spring run on east side of BLM 37-3E-31.0, Jackson Co., OR (USNM 1297159)	MF157635 (N=4), MF157636 (N=1)	MF157690 (N=4), MF157691 (N=1)
F. multifarius	RU-28	Stream at BLM 37-3E-31.0 crossing, Jackson Co., OR (USNM 1297160)	MF157635 (N=5)	MF157690 (N=5)
F. multifarius	RU-29	Stream at BLM 38-2E-11 crossing, Jackson Co., OR (USNM 1297161)	MF157635 (N=3), MF157637 (N=1), MF157638 (N=1)	MF157690 (N=3), MF157692 (N=1), MF157693 (N=1)
F. multifarius	RU-30	Spring on north side of Burnt Creek Road, Jackson Co., OR (USNM 1297162)	MF157638 (N=4), MF157639 (N=1)	MF157693 (N=4), MF157694 (N=1)
F. multifarius	RU-31	Cold Spring on south side of Burnt Creek Road, Jackson Co., OR (USNM 1297163)	MF157640 (N=2), MF157641 (N=3)	MF157695 (N=3), MF157696 (N=1)
F. multifarius	RU-32	Spring run above and below BLM 39-3E-17.0, Jackson Co., OR (USNM 1297164)	MF157640 (N=4), MF157642 (N=1)	MF157697 (N=2)
F. multifarius	RU-33	Spring, east side of BLM 40-2E-35.0, Jackson Co., OR (USNM 1297165)	MF157643 (N=5)	MF157698 (N=4), MF157699 (N=1)
F. multifarius	RU-34	Spring north of Pilot Rock, Jackson Co., OR (USNM 1144916)	MF157643 (N=4)	MF157698 (N=3)
F. multifarius	RU-35	Sampson Creek at BLM 38-3E-18.1 crossing, Jackson Co., OR (USNM 1144609)	MF157640 (N=2)	MF157696 (N=1)
F. multifarius	RU-36	Spring south of Hobart Lake, Jackson Co., OR (USNM 1145028)	MF157644 (N=1)	no data
F. multifarius	F10 99B	Big Springs (source), north-west of city of Mount Shasta, Shasta Co., CA	AY962977	AY963083
F. multifarius	F10 322B	Bundoora Spring, Siskiyou Co., CA	AY962950	AY963058
F. fresti	RU-05	Trap Creek near confluence with Clearwater River, Douglas Co., OR (USNM 1297126)	MF157612 (N=4), MF157613 (N=1)	MF157656 (N=3), MF157657 (N=1), MF157658 (N=1)
F. fresti	RU-06	North Umpqua River at Eagle Rock Campground, Douglas Co., OR (no specimen)	MF157612 (N=1)	MF157656 (N=1)
F. fresti	RU-11	Rogue River at Rogue Elk County Park, Jackson Co., OR (USNM 1297142)	MF157613 (N=1), MF157614 (N=2), MF157615 (N=1), MF157616 (N=1)	MF157658 (N=1), MF157659 (N=3), MF157660 (N=1)
F. fresti	RU-12	Vine Creek at McNeil Road, Jackson Co., OR (USNM 1297143)	MF157617 (N=3)	MF157661 (N=3)
F. fresti	RU-13	Rogue River at Casey State Park boat ramp, Jackson Co., OR (USNM 1297144)	MF157615 (N=3), MF157618 (N=1), MF157619 (N=1)	MF157659 (N=4), MF157662 (N=1)
F. fresti	RU-14	Mill Creek at Mill Creek Campground, Jackson Co., OR (USNM 1297145)	MF157615 (N=2), MF157620 (N=3)	MF157659 (N=2), MF157663 (N=3)
F. fresti	RU-15	Evergreen Spring above Lost Creek Lake, Jackson Co., OR (USNM 1297146)	MF157621 (N=3), MF157622 (N=2)	MF157664 (N=3), MF157665 (N=1), MF157666 (N=1)
F. fresti	RU-16	Spring outflow Joseph Stewart Stewart Park, Jackson Co., OR (USNM 1297147)	MF157623 (N=5)	MF157667 (N=2), MF157668 (N=1), MF157669 (N=1)
F. fresti	RU-17	Spring outflow Joseph Stewart Stewart Park, Jackson Co., OR (USNM 1297149) (trochoidal form)	MF157623 (N=4), MF157624 (N=1)	MF157667 (N=1), MF157668 (N=3), MF157670 (N=1)
F. fresti	RU-18	ibid. (USNM 1297149) (ovate-conic form)	MF157625 (N=3), MF157626 (N=1), MF157627 (N=1)	MF157671 (N=1), MF157672 (N=2), MF157673 (N=1), MF157674 (N=1)
F. fresti	RU-19	Lost Creek south of Joseph Stewart State Park, Jackson Co., OR (USNM 1297150)	MF157628 (N=5)	MF157675 (N=5)
F. fresti	RU-20	Middle Fork Lost Creek south of Joseph Stewart State Park, Jackson Co., OR (USNM 1297152)	MF157628 (N=4), MF157629 (N=1)	MF157675 (N=1), MF157676 (N=4)
F. fresti	RU-21	Clark Creek off Clark Creek Road, Jackson Co., OR (USNM 1297153)	MF157623 (N=5)	MF157668 (N=5)
F. fresti	RU-22	Spring west of Smith Creek, Jackson Co., OR (USNM 1297154)	MF157630 (N=4)	MF157677 (N=1), MF157678 (N=3), MF157679 (N=1)
F. fresti	RU-23	Spring east of of Reinecke Burn, Jackson Co., OR (USNM 1297155)	MF157623 (N=4), MF157630 (N=1)	MF157663 (N=3), MF157680 (N=1), MF157681 (N=1)
F. fresti	RU-24	Big Butte Springs diversion through Butte Falls Hatchery, Jackson Co., OR (USNM 1297156)	MF157613 (N=1), MF157631 (N=1), MF157632 (N=1), MF157633 (N=1)	MF157682 (N=1), MF157683 (N=1), MF157684 (N=1), MF157685 (N=1), MF157686 (N=1)
F. fresti	RU-25	Whiskey Spring at Whiskey Spring Campground, Jackson Co., OR (USNM 1297157)	MF157613 (N=1), MF157632 (N=4)	MF157687 (N=3), MF157688 (N=2)
F. fresti	RU-26	Spring, Wasson Canyon, Jackson Co., OR (USNM 1297158)	MF157634 (N=5)	MF157689 (N=5)
F. umpquaensis	RU-01	Umpqua River at Bunch Bar Access, Douglas Co., OR (USNM 1296909)	MF157604 (N=3), MF157605 (N=1), MF157606 (N=1)	MF157645 (N=1), MF157646 (N=3), MF157647 (N=1)
F. umpquaensis	RU-02	Umpqua River at Umpqua County Landing, Douglas Co., OR (USNM 1296910)	MF157607 (N=4), MF157608 (N=1)	MF157648 (N=3), MF157649 (N=1)
F. umpquaensis	RU-03	Umpqua River at Cleveland Rapids, Douglas Co., OR (USNM 1296911)	MF157609 (N=1), MF157610 (N=2)	MF157646 (N=1), MF157650 (N=1), MF157651 (N=1)
F. umpquaensis	RU-04	North Umpqua River at Whistlers Bend County Park, Douglas Co., OR (USNM 1296912)	MF157609 (N=2)	MF157650 (N=2)
F. umpquaensis	RU-07	North Umpqua River near confluence with Swamp Creek, Douglas Co., OR (USNM 1297138)	MF157609 (N=4), MF157611 (N=1)	MF157652 (N=5)
F. umpquaensis	RU-08	Myrtle Creek at OR99 bridge, Jackson Co., OR (USNM 1297139)	MF157609 (N=2), MF157610 (N=1)	MF157650 (N=3), MF157653 (N=1)
F. umpquaensis	RU-09	Elk Creek at confluence with Drew Creek, Douglas Co., OR (USNM 1297140)	MF157610 (N=4)	MF157653 (N=2), MF157654 (N=1)
F. umpquaensis	RU-10	Elk Creek at Callahan Creek Road bridge, Douglas Co., OR (USNM 1297141)	MF157610 (N=4)	MF157653 (N=1), MF157655 (N=1)
F. ahjumawi	F10 344B	Spring run north of Sam Wolfin Spring, Shasta Co., CA	AY962899	AY963006
F. anserinus	F15 270B	Spring, Goose Valley, Shasta Co., CA	AY962908	AY963015
F. caballensis	Fsp401A	Davis Creek, Lassen Co., CA	AY962911	AY963018
F. coloradensis	D37	Green River, above Warren Bridge, Sublette Co., WY	AY962915	AY963022
F. dalli	D43A	Spring west of Thunderbolt Bay, Washoe Co., NV	AY962916	AY963023
F. erosus	F12 202A	Spring south-east of Smokey Charley Spring, Modoc Co., CA	AY962921	AY963028
F. erosus	F11 202A	ibid.	AY962919	AY963026
F. erosus	F10 202E	ibid.	AY962917	AY963024
F. favillaceus	SP510A	Ash Creek, south culvert at Ash Valley Road crossing, Lassen Co., CA	AY962930	AY963037
F. fremonti	D45aA	Hunters Spring, Lake Co., OR	AY962931	AY963038
F. fremonti	D45aB	ibid.	AY962932	AY963039.
F. fuscus	DLGA287A	Grande Ronde River, Asotin Co., WA	DQ372901	DQ372902
F. gustafsoni	F69A	Salmon River, Pine Bar Rapids, Idaho Co., ID	JQ731612	no data
F. insolitus	D35A	Page Springs, Harney Co., OR	AY962934	AY963040
F. lunsfordensis	F3 59A	Lunsford Spring, Modoc Co., CA	AY962935	AY963041
F. lunsfordensis	F3 59B	ibid.	AY962936	AY963042
F. modoci	D42B	Spring at Three Springs Ranch, Modoc Co., CA	AY962938	AY963044
F. cf. modoci	D40A	Link River at Klamath Falls bridge, Klamath Co., OR	AY962937	AY963043
F. neritoides	F9 372A	Willow Creek west of Hayden Hill, Lassen Co., CA	AY962955	AY963061
F. potemicus	F2 36A	Spring near Potem Creek, Shasta Co., CA	AY962956	AY963062
F. potemicus	F2 36B	ibid.	AY962957	AY963063
F. scopulinus	F14 251B	Northern-most spring south-west of Popcorn Spring, Shasta Co., CA	AY962958	AY963064
F. seminalis	sem425A	Pit River near confluence of Hat Creek, Shasta Co., CA	AY962969	AY963075
F. turbiniformis	D34B	Roaring Springs, Harney Co., OR	AY962986	AY963092
F. umbilicatus	F7 99A	Big Spring, tributary of Hat Creek, Shasta Co., CA	AY962989	AY963095
F. virens	D41A	Willamette River at Canby Ferry, Clackamas Co., OR	AY962992	AY963098
F. virginius	D36B	Hardscrabble Creek, Washoe Co., NV	AY962993	AY963099
F. warnerensis	F13 217A	Parsnip Spring, Modoc Co., CA	AY962996	AY963102
F. sp. A	SP113A	Springs west of Canby, Modoc Co., CA	AY962922	AY963029
F. sp. A	SP373B	Spring at west end of Upper Rush Creek Campground, Modoc Co., CA	AY962924	AY963031
F. sp. A	F2SP373A	ibid.	AY962925	AY963032
F. sp. B	SP373	ibid.	AY962923	AY963030
F. sp. B	F2SP373E	ibid.	AY962926	AY963033
Pristinicola hemphilli		Springs, 1.8 km east of Lower Kalama Hatchery, Cowlitz Co., WA	AF520940	no data
Somatogyrus sp.		Choctawhatchee River, 3.2 km N of Geneva, Geneva Co., AL	AF520942	no data
Taylorconcha insperata	HCD G	Snake River, just below Davis Creek rapids, Wallowa Co., OR	DQ076027	no data
T. serpenticola	BA E	Banbury Springs outlets, Gooding Co., ID	DQ076022	no data
