# Supplementary material for: Two new species of Fluminicola (Caenogastropoda, Lithoglyphidae) from southwest Oregon, USA, and a range extension for F. multifarius
Source: Zookeys. 2017 Jun 8;(679):1–20. doi: 10.3897/zookeys.679.13472 (PMC5523391; doi:10.3897/zookeys.679.13472)
Supplement: Supplementary material 3 — Distribution of cytB haplotypes [file zookeys-679-001-s003.xlsx]

## Sheet: Sheet1
Haplotype	RU1	RU2	RU3	RU4	RU7	RU8	RU9	RU10	RU5	RU6	RU11	RU12	RU13	RU14	RU15	RU16	RU17	RU18	RU19	RU20	RU21	RU22	RU23	RU24	RU25	RU26	RU27	RU28	RU29	RU30	RU31	RU32	RU33	RU34	RU35	RU36
F. multifarius
I (RU27A)																											4	5	3
II (RU27E)																											1
III (RU29A)																													1
IV (RU29E)																													1	4
V (RU30D)																														1
VI (RU31B)																															3
VII (RU31D)																															1				1
VIII (RU32C)																																2
IX (RU33A)																																	4	3
X (RU33B)																																	1
F. fresti
XI (RU5A)									3	1
XII (RU5B)									1
XIII (RU5E)									1		1
XIV (RU11A)											3		4	2
XV (RU11E)											1
XVI (RU12A)												3
XVII (RU13B)													1
XVIII (RU14B)														3									3
XIX (RU15A)															3
XX (RU15B)															1
XXI (RU15C)															1
XXII (RU16B)																2	1
XXIII (RU16C)																1	3				5
XXIV (RU16D)																1
XXV (RU17E)																	1
XXVI (RU18A)																		1
XXVII (RU18B)																		2
XXVIII (RU18C)																		1
XXIX (RU18E)																		1
XXX (RU19A)																			5	1
XXXI (RU20A)																				4
XXXII (RU22A)																						1
XXXIII (RU22B)																						3
XXXIV (RU22C)																						1
XXXV (RU23B)																							1
XXXVI (RU23E)																							1
XXXVII (RU24A)																								1
XXXVIII (RU24B)																								1
XXXIX (RU24C)																								1
XL (RU24D)																								1
XLI (RU24E)																								1
XLII (RU25A)																									3
XLIII (RU25B)																									2
XLIV (RU26A)																										5
F. umpquaensis
XLV (RU1A)	1
XLVI (RU1B)	3		1
XLVII (RU1E)	1
XLVIII (RU2A)		3
XLIX (RU2E)		1
L (RU3A)			1	2		3
LI (RU3E)			1
LII (RU7A)					5
LIII (RU8D)						1	2	1
LIV (RU9B)							1
LV (RU10C)								1
N	5	4	3	2	5	4	3	2	5	1	5	3	5	5	5	4	5	5	5	5	5	5	5	5	5	5	5	5	5	5	4	2	5	3	1	0	146
